# Supplementary material for: (11aS)-7-Bromo-2,3,5,10,11,11a-hexa­hydro-1H-pyrrolo­[2,1-c][1,4]benzodiazepine-3,11-dione
Source: Acta Crystallogr Sect E Struct Rep Online. 2011 Dec 14;68(Pt 1):o126. doi: 10.1107/S1600536811052962 (PMC3254472; doi:10.1107/S1600536811052962)
Supplement: Supplementary file 2 [file e-68-0o126-Isup2.hkl]

# 
# h,k,l, Fc-squared, Fo-squared, sigma(Fo-squared) and status flag 
# 
data_I
_shelx_title ' UA171 in P2(1)2(1)2(1)' 
_shelx_refln_list_code          4 
_shelx_F_calc_maximum      128.65 
_exptl_crystal_F_000       592.00 
_reflns_d_resolution_high  0.8109 
 
loop_ 
 _symmetry_equiv_pos_as_xyz 
 'x, y, z' 
 '-x+1/2, -y, z+1/2' 
 '-x, y+1/2, -z+1/2' 
 'x+1/2, -y+1/2, -z' 
 
_cell_length_a     4.3880 
_cell_length_b    13.1210 
_cell_length_c    19.8722 
_cell_angle_alpha  90.000 
_cell_angle_beta   90.000 
_cell_angle_gamma  90.000 
 
_shelx_F_squared_multiplier     1.000 
 
loop_ 
 _refln_index_h 
 _refln_index_k 
 _refln_index_l 
 _refln_F_squared_calc 
 _refln_F_squared_meas 
 _refln_F_squared_sigma 
 _refln_observed_status 
   2   0   0     9502.95     9944.57    413.97 o 
   4   0   0      216.74      206.89     14.23 o 
   1   1   0    11751.09    11910.75    355.25 o 
   2   1   0      209.81      197.36      6.43 o 
   3   1   0     2623.16     2571.65     88.23 o 
   4   1   0       19.57       28.05      4.97 o 
   5   1   0      179.09      209.21     11.30 o 
   0   2   0      146.05      135.36      8.48 o 
   1   2   0       33.25       30.00      2.25 o 
   2   2   0      441.94      403.71     11.74 o 
   3   2   0        3.41        3.08      3.07 o 
   4   2   0      996.55     1024.32     33.07 o 
   5   2   0       39.38       31.52      7.36 o 
   1   3   0     6609.73     6987.55    282.83 o 
   2   3   0     1287.10     1382.38     37.50 o 
   3   3   0      184.48      176.97      8.03 o 
   4   3   0       19.71       17.19      4.69 o 
   5   3   0      127.22      121.31     12.22 o 
   0   4   0      613.11      661.20     39.03 o 
   1   4   0      926.47      993.71     34.48 o 
   2   4   0      223.10      201.21      6.82 o 
   3   4   0       10.03        6.16      3.26 o 
   4   4   0        3.12       -0.02      4.26 o 
   5   4   0       30.31       30.43      7.81 o 
   1   5   0       12.08       10.64      2.81 o 
   2   5   0     1449.14     1570.98     47.47 o 
   3   5   0      195.00      192.69      8.82 o 
   4   5   0       17.95       23.55      6.13 o 
   5   5   0        8.54       10.73      7.48 o 
   0   6   0      246.81      226.47     15.16 o 
   1   6   0     1051.60     1195.73     49.76 o 
   2   6   0        7.70        8.25      2.59 o 
   3   6   0        7.83       17.91      7.76 o 
   4   6   0       15.01        7.88      5.68 o 
   5   6   0       27.32       22.43      7.89 o 
   1   7   0     2900.98     3124.51    127.63 o 
   2   7   0       66.08       68.58      4.29 o 
   3   7   0      102.42      101.69      6.39 o 
   4   7   0        2.40       -3.45      5.54 o 
   0   8   0     1022.24      977.64     58.26 o 
   1   8   0      181.17      167.92      9.24 o 
   2   8   0     1425.83     1439.45     50.17 o 
   3   8   0      275.10      263.61     13.30 o 
   4   8   0      394.53      396.08     18.51 o 
   1   9   0     1866.64     1945.02     80.48 o 
   2   9   0        8.79        6.58      3.57 o 
   3   9   0      567.61      599.48     24.54 o 
   4   9   0       48.42       46.01      7.68 o 
   0  10   0     6986.91     7292.29    418.74 o 
   1  10   0      136.32      123.16      8.78 o 
   2  10   0     4033.90     4134.44    174.09 o 
   3  10   0       12.14       13.60      9.54 o 
   4  10   0      277.84      288.11     16.38 o 
   1  11   0     4714.87     4781.11    162.25 o 
   2  11   0      171.53      168.31      9.44 o 
   3  11   0      520.23      538.28     37.84 o 
   0  12   0      311.40      329.86     23.63 o 
   1  12   0        2.15       -5.31      5.31 o 
   2  12   0      223.50      232.03     11.60 o 
   3  12   0        0.36       -5.56      9.08 o 
   1  13   0       14.02       18.75      4.86 o 
   2  13   0        0.24       -4.55      4.55 o 
   3  13   0      210.05      231.35     22.21 o 
   0  14   0      234.59      218.63     20.46 o 
   1  14   0        6.93       11.09      5.38 o 
   2  14   0        0.85        0.46      5.41 o 
   1  15   0       40.13       37.03      6.66 o 
   2  15   0       40.41       43.25      7.11 o 
   0  16   0        1.81        0.86     10.93 o 
   1   0   1      162.43      171.38      5.33 o 
   2   0   1      160.61      172.34      6.80 o 
   3   0   1      186.48      195.68      8.54 o 
   4   0   1       15.49       12.76      4.23 o 
   5   0   1       13.13       14.15      5.67 o 
  -5   1   1        5.10        6.53      5.54 o 
  -4   1   1       41.36       42.31      5.12 o 
  -3   1   1       49.49       58.20      4.41 o 
  -2   1   1      528.00      498.23     13.24 o 
  -1   1   1    10185.24    10214.16    249.59 o 
   0   1   1     1812.69     1948.50     67.45 o 
   1   1   1    10056.88    10371.47    249.59 o 
   2   1   1      444.10      422.18     13.08 o 
   3   1   1       44.10       49.57      4.29 o 
   4   1   1       50.47       46.62      5.30 o 
   5   1   1        7.69        8.11      5.52 o 
  -5   2   1       22.84       19.96      6.20 o 
  -4   2   1       63.54       70.29      6.01 o 
  -3   2   1     1339.85     1389.42     41.37 o 
  -2   2   1      114.66      112.84      4.67 o 
  -1   2   1    10775.73    11087.01    348.18 o 
   0   2   1     1516.74     1618.54     47.98 o 
   1   2   1     9511.94     9911.18    273.65 o 
   2   2   1      133.72      130.10      3.69 o 
   3   2   1     1239.89     1290.98     41.27 o 
   4   2   1       54.99       63.20      5.82 o 
   5   2   1       30.42       36.78      7.68 o 
  -5   3   1       60.42       59.84      8.48 o 
  -4   3   1      317.78      314.75     13.64 o 
  -3   3   1      104.25      111.22      6.36 o 
  -2   3   1     4304.06     4267.92    109.12 o 
  -1   3   1       58.13       53.90      2.61 o 
   0   3   1     5952.10     6244.77    209.68 o 
   1   3   1       36.29       32.44      2.21 o 
   2   3   1     3915.49     3960.20     99.78 o 
   3   3   1      128.54      136.76      8.28 o 
   4   3   1      380.14      386.23     14.05 o 
   5   3   1       55.13       52.11      8.30 o 
  -5   4   1      117.93      125.27     10.63 o 
  -4   4   1       25.92       24.77      5.01 o 
  -3   4   1     2280.02     2349.29     75.68 o 
  -2   4   1      457.54      486.08     13.21 o 
  -1   4   1     7248.49     7627.90    238.81 o 
   0   4   1      299.12      295.08     10.85 o 
   1   4   1     8252.54     8604.37    238.82 o 
   2   4   1      382.60      407.99     12.97 o 
   3   4   1     2648.50     2679.24     75.82 o 
   4   4   1       18.36       16.77      4.71 o 
   5   4   1      126.41      133.02     10.75 o 
  -5   5   1      143.84      146.48     12.08 o 
  -4   5   1      910.11      916.90     30.35 o 
  -3   5   1      460.65      445.94     16.00 o 
  -2   5   1     7223.49     7462.73    221.88 o 
  -1   5   1     2646.09     2942.64     99.69 o 
   0   5   1     7140.56     7519.03    304.41 o 
   1   5   1     2652.57     2935.51     99.76 o 
   2   5   1     7402.15     7588.39    221.81 o 
   3   5   1      460.86      468.93     16.07 o 
   4   5   1      904.12      928.67     35.46 o 
   5   5   1      136.89      133.20     11.09 o 
  -5   6   1      115.83      125.09     11.15 o 
  -4   6   1      528.64      552.94     23.30 o 
  -3   6   1     1858.89     1862.89     53.96 o 
  -2   6   1      459.37      447.97     15.04 o 
  -1   6   1     3735.48     3731.66    124.54 o 
   0   6   1       11.18        5.74      2.33 o 
   1   6   1     3472.21     3523.60    211.97 o 
   2   6   1      453.76      454.80     14.89 o 
   3   6   1     1619.09     1648.67     53.60 o 
   4   6   1      545.15      555.41     23.34 o 
   5   6   1      101.43      104.49     10.62 o 
  -4   7   1      211.28      224.14     12.30 o 
  -3   7   1      369.72      358.52     14.05 o 
  -2   7   1     1556.85     1639.12     50.57 o 
  -1   7   1      246.66      254.20      9.66 o 
   0   7   1     4122.43     4197.68    170.65 o 
   1   7   1      203.66      203.55     11.40 o 
   2   7   1     1633.91     1698.05     50.47 o 
   3   7   1      392.89      391.36     16.58 o 
   4   7   1      145.90      145.60     10.69 o 
  -4   8   1       84.12       64.86      8.08 o 
  -3   8   1      432.30      396.95     18.39 o 
  -2   8   1       94.37       95.95      5.95 o 
  -1   8   1     2073.71     2120.13     73.85 o 
   0   8   1     1760.64     1942.69     80.02 o 
   1   8   1     2151.05     2222.10     89.03 o 
   2   8   1       91.87       92.43      5.68 o 
   3   8   1      491.80      463.65     19.20 o 
   4   8   1       83.08       85.07      8.41 o 
  -4   9   1       30.99       27.38      7.46 o 
  -3   9   1       32.90       34.05      6.36 o 
  -2   9   1      194.37      186.93     19.05 o 
  -1   9   1       70.45       66.89      4.93 o 
   0   9   1       89.08       84.68      6.36 o 
   1   9   1       71.61       81.23      6.44 o 
   2   9   1      240.29      238.21     10.24 o 
   3   9   1       41.28       41.30      7.15 o 
   4   9   1       42.61       46.71      7.84 o 
  -4  10   1        1.40        0.17      7.14 o 
  -3  10   1        5.99       18.03      9.82 o 
  -2  10   1      729.64      714.06     33.46 o 
  -1  10   1        3.81        6.14      3.30 o 
   0  10   1        3.11        3.47      3.16 o 
   1  10   1        2.27        6.72      3.46 o 
   2  10   1      751.86      737.19     23.52 o 
   3  10   1        5.84       11.36      9.45 o 
   4  10   1        1.12       -2.64      6.52 o 
  -3  11   1       26.31       23.83     10.70 o 
  -2  11   1      193.11      191.00     13.86 o 
  -1  11   1      232.76      246.07     13.87 o 
   0  11   1      175.93      155.37      8.31 o 
   1  11   1      218.49      225.00     10.92 o 
   2  11   1      278.28      264.60     11.52 o 
   3  11   1       21.22       13.54      9.18 o 
  -3  12   1      107.34      116.16     14.75 o 
  -2  12   1       85.25       70.85      8.32 o 
  -1  12   1     1028.39      985.56     45.42 o 
   0  12   1      187.60      185.24      9.71 o 
   1  12   1     1077.96     1035.86     36.65 o 
   2  12   1       82.79       73.90      6.42 o 
   3  12   1      102.86      109.48     14.64 o 
  -3  13   1        1.53       -2.99     10.77 o 
  -2  13   1      545.41      506.28     18.99 o 
  -1  13   1       29.56       29.86      6.52 o 
   0  13   1     1491.63     1458.31     51.45 o 
   1  13   1       26.59       24.35      5.27 o 
   2  13   1      406.86      377.07     18.41 o 
   3  13   1        3.46       14.05     10.34 o 
  -2  14   1        8.59        4.89      5.57 o 
  -1  14   1      641.47      668.36     27.64 o 
   0  14   1       36.58       38.68      5.82 o 
   1  14   1      695.32      742.18     27.80 o 
   2  14   1        6.56       -2.38      5.38 o 
  -2  15   1      389.20      422.91     24.34 o 
  -1  15   1      135.32      115.31      8.62 o 
   0  15   1      986.12     1082.50     50.99 o 
   1  15   1      123.79      111.32     11.29 o 
   2  15   1      416.19      467.10     24.83 o 
   0  16   1      169.36      181.37     14.56 o 
   0   0   2       91.79       88.67      4.22 o 
   1   0   2     9697.76     9585.11    232.50 o 
   2   0   2     4977.58     5154.02    152.15 o 
   3   0   2      110.33      110.54      6.20 o 
   4   0   2      701.24      750.75     25.11 o 
   5   0   2        8.61        9.62      5.76 o 
  -5   1   2       91.17      100.24      7.97 o 
  -4   1   2       31.78       38.21      5.74 o 
  -3   1   2     1549.23     1557.47     45.78 o 
  -2   1   2      331.99      325.06      9.91 o 
  -1   1   2    12468.35    12337.96    283.89 o 
   0   1   2      253.39      242.03      9.03 o 
   1   1   2    10536.95    11050.51    283.24 o 
   2   1   2      336.87      332.68      9.84 o 
   3   1   2     1371.58     1425.76     45.66 o 
   4   1   2       42.24       42.62      5.05 o 
   5   1   2      102.03      103.52      9.72 o 
  -5   2   2       59.40       56.76      6.92 o 
  -4   2   2      310.55      301.56     16.04 o 
  -3   2   2      251.78      243.10      9.91 o 
  -2   2   2     4870.69     5048.80    137.66 o 
  -1   2   2      697.66      725.23     21.52 o 
   0   2   2    12707.28    12369.01    423.73 o 
   1   2   2      848.25      855.26     19.75 o 
   2   2   2     5093.88     5295.84    126.00 o 
   3   2   2      257.82      262.45     10.05 o 
   4   2   2      328.66      319.89     12.76 o 
   5   2   2       47.07       41.40      8.32 o 
  -5   3   2      104.28      110.24      8.54 o 
  -4   3   2       17.47       18.86      4.67 o 
  -3   3   2     1646.32     1640.61     50.74 o 
  -2   3   2     1026.25     1055.14     27.29 o 
  -1   3   2     7551.75     7964.94    195.82 o 
   0   3   2      186.88      179.35      5.85 o 
   1   3   2     6493.07     6851.11    195.62 o 
   2   3   2      908.84      935.95     24.69 o 
   3   3   2     1624.64     1678.30     50.72 o 
   4   3   2       14.50       10.14      4.37 o 
   5   3   2      128.18      130.42     10.34 o 
  -5   4   2       40.17       38.83      8.19 o 
  -4   4   2      176.69      174.38      9.32 o 
  -3   4   2      170.50      158.66      7.71 o 
  -2   4   2     1233.97     1240.92     32.43 o 
  -1   4   2      321.49      336.35      9.97 o 
   0   4   2     5840.43     6140.20    180.36 o 
   1   4   2      268.45      275.61      8.72 o 
   2   4   2     1145.88     1130.76     29.39 o 
   3   4   2      152.26      144.26      7.26 o 
   4   4   2      171.38      167.07     10.55 o 
   5   4   2       45.74       45.05      8.40 o 
  -5   5   2        1.03       -2.34      7.28 o 
  -4   5   2       50.66       52.44      5.70 o 
  -3   5   2      298.81      262.87     10.76 o 
  -2   5   2     1011.01     1071.58     32.68 o 
  -1   5   2      224.77      244.00      8.13 o 
   0   5   2      955.55     1062.01     32.12 o 
   1   5   2      213.79      232.91      8.30 o 
   2   5   2      975.36     1056.84     26.78 o 
   3   5   2      288.24      270.98     10.78 o 
   4   5   2       48.57       45.13      6.99 o 
   5   5   2        0.82        1.92      7.36 o 
  -5   6   2       16.70       20.42      7.71 o 
  -4   6   2      204.89      210.26     10.51 o 
  -3   6   2       25.80       25.97      4.41 o 
  -2   6   2     1497.24     1594.76     49.64 o 
  -1   6   2      214.18      237.04      8.22 o 
   0   6   2     2392.69     2644.08     78.34 o 
   1   6   2      216.15      233.25      9.52 o 
   2   6   2     1559.83     1686.64     49.54 o 
   3   6   2       21.88       23.77      4.93 o 
   4   6   2      181.15      179.75     11.32 o 
   5   6   2       12.68       11.60      7.77 o 
  -4   7   2      114.64      108.81      9.19 o 
  -3   7   2     1770.27     1797.57     56.21 o 
  -2   7   2      215.39      210.34     10.12 o 
  -1   7   2     2350.28     2400.14     85.14 o 
   0   7   2      629.39      601.11     21.50 o 
   1   7   2     2545.43     2606.79     85.34 o 
   2   7   2      230.10      244.56      8.79 o 
   3   7   2     1850.80     1867.31     65.47 o 
   4   7   2      129.42      137.41      9.48 o 
  -4   8   2      295.21      291.07     15.45 o 
  -3   8   2       14.33        8.95      4.60 o 
  -2   8   2     1462.19     1464.93     53.62 o 
   0   8   2     2978.40     3020.54    102.70 o 
   1   8   2      139.45      129.85      6.73 o 
   2   8   2     1609.79     1617.39     54.79 o 
   3   8   2       29.30       34.34      5.90 o 
   4   8   2      260.28      281.59     15.00 o 
  -4   9   2        3.49        2.03      6.48 o 
  -3   9   2      584.75      585.72     28.65 o 
  -2   9   2      149.23      161.28     10.43 o 
  -1   9   2     3670.47     3779.15    126.09 o 
   0   9   2       45.02       44.74      3.93 o 
   1   9   2     3521.39     3641.45    126.11 o 
   2   9   2      148.19      152.82     10.08 o 
   3   9   2      530.57      555.34     23.46 o 
   4   9   2        7.17       12.55      6.84 o 
  -4  10   2      145.79      162.06     21.91 o 
  -3  10   2      131.64      115.10     14.39 o 
  -2  10   2     1018.89     1043.58     48.22 o 
  -1  10   2     1035.20     1008.64     35.75 o 
   0  10   2     2334.48     2340.82     80.32 o 
   1  10   2      982.31     1005.82     35.87 o 
   2  10   2     1113.40     1121.70     39.03 o 
   3  10   2      124.89      120.75     23.30 o 
   4  10   2      160.33      180.35     11.89 o 
  -3  11   2      143.47      157.49     16.57 o 
  -2  11   2      113.96      106.66      8.53 o 
  -1  11   2      864.03      884.55     71.80 o 
   0  11   2      173.70      168.36      8.67 o 
   1  11   2     1180.26     1216.19     40.35 o 
   2  11   2       82.80       87.39      8.25 o 
   3  11   2      119.73      113.82     15.33 o 
  -3  12   2      128.28      139.61     16.96 o 
  -2  12   2      771.78      731.14     31.41 o 
  -1  12   2      125.34      103.70      9.29 o 
   0  12   2     1312.64     1404.77     49.48 o 
   1  12   2      163.24      155.46      8.52 o 
   2  12   2      602.88      606.49     25.33 o 
   3  12   2      127.25      138.55     16.59 o 
  -3  13   2      228.38      226.97     21.36 o 
  -2  13   2      109.85      106.06      9.94 o 
  -1  13   2      651.61      687.99     33.51 o 
   0  13   2       21.51       22.28      6.40 o 
   1  13   2      720.26      725.84     26.90 o 
   2  13   2      106.81      115.14      8.20 o 
   3  13   2      210.94      195.15     20.51 o 
  -2  14   2       65.64       70.07      9.32 o 
  -1  14   2       35.43       37.64      7.51 o 
   0  14   2      149.23      145.94     11.32 o 
   1  14   2       32.92       35.93      7.24 o 
   2  14   2       70.13       68.87      7.17 o 
  -1  15   2       12.04       25.63      9.65 o 
   0  15   2        0.03       -1.36      6.63 o 
   1  15   2       10.94       19.79      8.03 o 
   0  16   2      219.06      221.06     16.27 o 
   1   0   3     3770.28     3805.72     92.40 o 
   2   0   3      950.77     1047.76     28.71 o 
   3   0   3      193.87      197.30      8.59 o 
   4   0   3       87.35       83.34      6.32 o 
   5   0   3        3.09        9.43      6.91 o 
  -5   1   3       19.19       16.99      5.93 o 
  -4   1   3       40.44       44.18      5.34 o 
  -3   1   3       11.08       10.11      3.10 o 
  -2   1   3      674.22      666.88     16.75 o 
  -1   1   3     3567.49     3681.09     91.67 o 
   0   1   3     1938.70     2010.62     59.74 o 
   1   1   3     3691.74     3868.30     91.66 o 
   2   1   3      638.85      639.17     16.65 o 
   3   1   3       19.14       18.61      3.44 o 
   4   1   3       60.34       63.64      5.67 o 
   5   1   3       21.73       17.02      7.50 o 
  -5   2   3      165.00      177.49     11.40 o 
  -4   2   3       90.35       92.72      6.78 o 
  -3   2   3      365.38      374.40     12.17 o 
  -2   2   3     1248.64     1307.03     32.91 o 
  -1   2   3     5918.12     6178.99    155.42 o 
   0   2   3     6801.82     6996.74    234.53 o 
   1   2   3     5345.85     5623.18    142.34 o 
   2   2   3     1277.93     1344.14     32.85 o 
   3   2   3      257.91      275.51     11.72 o 
   4   2   3      108.16       96.68      6.70 o 
   5   2   3      160.49      183.15     12.38 o 
  -5   3   3       59.00       70.22      7.57 o 
  -4   3   3      454.96      469.03     16.70 o 
  -3   3   3      454.01      446.85     14.56 o 
  -2   3   3     1538.75     1525.63     41.71 o 
  -1   3   3     1307.66     1356.66     38.34 o 
   0   3   3    11811.61    12313.79    361.05 o 
   1   3   3     1511.61     1498.77     38.23 o 
   2   3   3     1548.61     1545.97     38.01 o 
   3   3   3      370.04      369.97     14.22 o 
   4   3   3      397.67      410.78     19.17 o 
   5   3   3       48.95       50.41      8.41 o 
  -5   4   3      106.09      112.64      8.78 o 
  -4   4   3       29.42       31.82      5.32 o 
  -3   4   3      818.43      812.71     27.21 o 
  -2   4   3      720.14      715.35     62.49 o 
  -1   4   3     9117.53     9701.05    272.33 o 
   0   4   3     3921.11     4227.72    124.60 o 
   1   4   3     8316.93     8919.51    244.81 o 
   2   4   3     1014.39     1016.71     24.60 o 
   3   4   3      896.22      884.90     27.13 o 
   4   4   3       32.08       41.40      6.52 o 
   5   4   3      135.01      131.42     10.53 o 
  -5   5   3       97.81       95.94     10.30 o 
  -4   5   3      410.75      421.26     16.52 o 
  -3   5   3      457.75      460.97     16.32 o 
  -2   5   3     2502.21     2442.64     71.62 o 
  -1   5   3      239.55      208.71      6.70 o 
   0   5   3    16552.04    17521.53    512.91 o 
   1   5   3      266.91      221.19      7.68 o 
   2   5   3     2363.38     2363.71     58.81 o 
   3   5   3      448.33      461.55     18.98 o 
   4   5   3      441.40      458.76     19.37 o 
   5   5   3      126.66      131.59     10.62 o 
  -4   6   3      424.16      410.10     14.99 o 
  -3   6   3     1269.81     1288.10     46.10 o 
  -2   6   3      106.69      104.76      5.50 o 
  -1   6   3     5993.65     6304.57    166.59 o 
   0   6   3       10.35       14.77      2.03 o 
   1   6   3     6128.54     6451.40    218.15 o 
   2   6   3      117.04      105.78      4.64 o 
   3   6   3     1288.32     1273.05     46.59 o 
   4   6   3      336.72      306.45     16.55 o 
  -4   7   3      335.19      328.07     14.18 o 
  -3   7   3        2.86        3.90      4.11 o 
  -2   7   3     1429.21     1407.64     49.26 o 
  -1   7   3     1250.98     1343.24     49.10 o 
   0   7   3     1849.46     1822.98     54.51 o 
   1   7   3     1407.81     1492.36     43.15 o 
   2   7   3     1434.76     1409.34     49.98 o 
   3   7   3        4.01        0.36      4.54 o 
   4   7   3      345.15      335.78     16.30 o 
  -4   8   3      198.78      200.40     12.52 o 
  -3   8   3      202.41      201.53     10.15 o 
  -2   8   3      645.69      651.46     24.29 o 
  -1   8   3     1172.09     1187.49     42.69 o 
   0   8   3      841.96      899.67     31.74 o 
   1   8   3     1261.63     1271.58     42.93 o 
   2   8   3      657.20      653.43     24.63 o 
   3   8   3      267.47      255.79     12.09 o 
   4   8   3      216.97      226.08     12.85 o 
  -4   9   3        0.71        4.00      6.41 o 
  -3   9   3       24.20       21.56      6.63 o 
  -2   9   3      172.16      160.62      8.88 o 
  -1   9   3      450.55      456.78     17.01 o 
   0   9   3      960.29     1011.34     35.66 o 
   1   9   3      449.68      436.69     17.08 o 
   2   9   3      185.94      164.03     10.35 o 
   3   9   3       14.29       16.84      5.74 o 
   4   9   3        2.44        2.61      7.70 o 
  -4  10   3       60.44       52.68     10.02 o 
  -3  10   3      111.52      151.35     15.33 o 
  -2  10   3      146.32      141.57     10.35 o 
  -1  10   3      129.13      126.21      9.80 o 
   0  10   3      329.80      330.93     13.48 o 
   1  10   3      142.81      144.29      7.84 o 
   2  10   3      141.16      135.66      7.96 o 
   3  10   3      119.99      130.41      9.38 o 
   4  10   3       61.00       61.17      9.55 o 
  -3  11   3      102.20      106.00     14.23 o 
  -2  11   3      322.22      308.54     17.34 o 
  -1  11   3      236.14      241.20     14.76 o 
   0  11   3      808.82      797.15     28.99 o 
   1  11   3      255.18      261.77     11.66 o 
   2  11   3      343.03      322.41     14.01 o 
   3  11   3       87.83      116.28     10.73 o 
  -3  12   3      258.10      228.36     21.63 o 
  -2  12   3      405.45      372.20     20.22 o 
  -1  12   3      436.71      441.38     21.02 o 
   0  12   3      359.83      348.07     18.52 o 
   1  12   3      360.51      378.40     16.48 o 
   2  12   3      414.31      385.82     19.87 o 
   3  12   3      217.81      228.65     21.18 o 
  -3  13   3        8.33        2.72     11.51 o 
  -2  13   3      602.24      559.92     27.58 o 
  -1  13   3      230.19      209.53     14.79 o 
   0  13   3      128.10      133.37     10.26 o 
   1  13   3      282.52      266.08     12.48 o 
   2  13   3      535.92      546.31     45.12 o 
   3  13   3        7.33        8.50     11.13 o 
  -2  14   3       56.02       60.97     10.69 o 
  -1  14   3      640.98      629.33     30.77 o 
   0  14   3       66.83       82.26      9.10 o 
   1  14   3      596.29      638.07     44.97 o 
   2  14   3       67.16       76.72      7.45 o 
  -1  15   3       73.59       86.84     10.46 o 
   0  15   3      379.58      432.34     23.31 o 
   1  15   3      122.31      143.39     16.46 o 
   0  16   3        3.20        7.89     11.80 o 
   0   0   4      320.33      250.55     11.48 o 
   1   0   4    10495.90    10414.68    251.92 o 
   2   0   4     8442.82     8606.94    208.64 o 
   3   0   4      800.09      783.02     25.06 o 
   4   0   4     1280.14     1273.53     40.20 o 
   5   0   4      100.79      106.30     10.26 o 
  -5   1   4      135.11      146.78      9.42 o 
  -4   1   4       96.88      105.29      8.20 o 
  -3   1   4     2095.88     2110.40     65.71 o 
  -2   1   4     1759.84     1722.37     43.99 o 
  -1   1   4    11466.86    11487.81    286.39 o 
   0   1   4     2744.66     2713.03     91.84 o 
   1   1   4    12143.78    12172.94    286.47 o 
   2   1   4     1862.56     1848.54     44.01 o 
   3   1   4     2225.51     2243.29     65.76 o 
   4   1   4      115.21      111.42      6.88 o 
   5   1   4      163.47      167.93     11.61 o 
  -5   2   4       43.18       41.55      6.65 o 
  -4   2   4      239.07      231.40     10.08 o 
  -3   2   4      388.69      398.53     14.41 o 
  -2   2   4     4103.55     4179.87     99.97 o 
  -1   2   4      411.24      378.50     14.16 o 
   0   2   4     7252.49     7308.21    250.12 o 
   1   2   4      303.05      279.46      7.84 o 
   2   2   4     3886.30     4024.98     99.87 o 
   3   2   4      408.01      422.91     14.46 o 
   4   2   4      177.04      166.60     11.36 o 
   5   2   4       54.48       56.64      8.50 o 
  -5   3   4        5.82        7.54      5.95 o 
  -4   3   4      276.65      262.31     11.34 o 
  -3   3   4      365.65      344.30     12.90 o 
  -2   3   4      514.16      520.40     13.69 o 
  -1   3   4     1107.10     1136.68     85.47 o 
   0   3   4     1569.00     1600.60     47.45 o 
   1   3   4     1560.84     1541.56     39.51 o 
   2   3   4      508.54      517.51     13.55 o 
   3   3   4      369.18      365.05     12.97 o 
   4   3   4      244.09      240.40     13.27 o 
   5   3   4       15.92       17.48      7.38 o 
  -5   4   4        3.35        1.78      5.90 o 
  -4   4   4       27.15       23.72      5.10 o 
  -3   4   4       42.71       42.57      4.46 o 
  -2   4   4      255.64      253.26      8.36 o 
  -1   4   4      475.75      478.24     13.20 o 
   0   4   4       25.85       36.15      2.25 o 
   1   4   4      476.26      467.97     15.07 o 
   2   4   4      363.31      353.52     10.35 o 
   3   4   4       47.76       47.93      5.39 o 
   4   4   4       44.78       57.64      6.76 o 
   5   4   4        6.87       14.68      7.09 o 
  -5   5   4      107.60      109.18      8.92 o 
  -4   5   4        6.75        2.64      4.74 o 
  -3   5   4      193.97      185.79      8.75 o 
  -2   5   4      403.56      414.09     12.91 o 
  -1   5   4      333.33      346.78     10.02 o 
   0   5   4      797.07      858.08     26.03 o 
   1   5   4      334.12      342.84     11.48 o 
   2   5   4      438.57      451.00     11.75 o 
   3   5   4      200.28      194.04     10.30 o 
   4   5   4       12.25        9.56      5.48 o 
   5   5   4      109.70      105.68     13.00 o 
  -4   6   4      121.49      123.11      8.33 o 
  -3   6   4      140.97      154.41      8.10 o 
  -2   6   4      212.61      199.83     15.33 o 
  -1   6   4     1068.69     1190.27     30.54 o 
   0   6   4        7.36        8.52      1.85 o 
   1   6   4      932.93     1055.14     34.71 o 
   2   6   4      136.22      134.15      8.27 o 
   3   6   4      165.21      155.19      9.23 o 
   4   6   4      147.10      147.52      9.79 o 
  -4   7   4       68.45       80.43      7.15 o 
  -3   7   4      343.01      346.78     13.00 o 
  -2   7   4      471.04      454.90     17.73 o 
  -1   7   4      646.38      609.56     18.58 o 
   0   7   4      314.30      287.01      9.81 o 
   1   7   4      601.00      566.16     18.69 o 
   2   7   4      478.34      454.92     15.40 o 
   3   7   4      203.29      219.30     25.11 o 
   4   7   4       57.01       68.89      9.94 o 
  -4   8   4       66.68       73.07      8.30 o 
  -3   8   4      228.57      224.32     12.79 o 
  -2   8   4     1160.27     1186.55     44.95 o 
  -1   8   4      366.79      347.88     13.37 o 
   0   8   4     3224.97     3427.64    101.61 o 
   1   8   4      360.11      338.61     11.88 o 
   2   8   4     1317.57     1340.55     39.79 o 
   3   8   4      278.30      260.29     12.71 o 
   4   8   4       75.65       77.76     13.43 o 
  -4   9   4       66.66       74.38     10.96 o 
  -3   9   4     1081.32     1056.28     48.80 o 
  -2   9   4      542.28      532.54     19.11 o 
  -1   9   4     2224.36     2346.04    106.93 o 
   0   9   4      603.60      612.37     22.40 o 
   1   9   4     2541.90     2640.17     86.55 o 
   2   9   4      395.22      355.43     31.80 o 
   3   9   4     1148.65     1143.97     41.48 o 
   4   9   4       90.96      115.43     16.86 o 
  -4  10   4      246.27      229.08     17.26 o 
  -3  10   4      148.42      163.17     11.99 o 
  -2  10   4      939.62      943.40     41.25 o 
  -1  10   4      990.61      988.34     43.12 o 
   0  10   4     3777.33     3963.51    134.76 o 
   1  10   4      947.24      955.69     34.57 o 
   2  10   4      852.47      897.72     33.29 o 
   3  10   4      129.41      138.78      9.61 o 
   4  10   4      197.89      200.98     19.95 o 
  -3  11   4     1063.28     1060.08     67.37 o 
  -2  11   4      247.79      221.60     17.65 o 
  -1  11   4     1140.30     1157.73     47.78 o 
   0  11   4     1520.68     1504.95     65.50 o 
   1  11   4      964.89     1011.37     38.13 o 
   2  11   4      276.05      274.75     12.22 o 
   3  11   4     1065.22     1084.40     66.92 o 
  -3  12   4       17.46       15.94     10.39 o 
  -2  12   4      564.63      575.05     29.49 o 
  -1  12   4      682.41      671.31     30.34 o 
   0  12   4      670.07      691.40     32.46 o 
   1  12   4      596.25      606.17     23.95 o 
   2  12   4      607.21      626.80     23.69 o 
   3  12   4       42.47       43.94     11.71 o 
  -3  13   4       21.96       24.01     12.23 o 
  -2  13   4       42.35       51.95      8.54 o 
  -1  13   4      412.54      439.09     22.26 o 
   0  13   4      171.43      203.52     13.93 o 
   1  13   4      369.08      390.43     21.71 o 
   2  13   4       53.17       57.58      7.81 o 
   3  13   4       38.32       33.08     11.92 o 
  -2  14   4       39.97       46.22      8.47 o 
  -1  14   4        5.54       12.61      7.02 o 
   0  14   4      286.68      288.15     17.46 o 
   1  14   4        3.73        6.05      6.59 o 
   2  14   4       40.07       42.68     10.11 o 
  -1  15   4       33.13       36.89      8.49 o 
   0  15   4        0.07       -0.46      6.96 o 
   1  15   4       37.83       30.87     11.71 o 
   1   0   5       35.35       31.28      1.79 o 
   2   0   5     1849.11     2012.48     49.57 o 
   3   0   5      106.39      106.96      5.94 o 
   4   0   5       56.35       49.46      5.33 o 
   5   0   5        6.68        9.36      7.34 o 
  -5   1   5       87.32       93.47      9.41 o 
  -4   1   5      260.42      251.36     11.05 o 
  -3   1   5      141.12      122.50      6.30 o 
  -2   1   5     1079.12     1077.90     28.79 o 
  -1   1   5     1639.98     1731.05     44.81 o 
   0   1   5      232.65      229.59      6.82 o 
   1   1   5     1846.67     1927.57     44.83 o 
   2   1   5     1230.97     1242.99     31.84 o 
   3   1   5       96.24       91.83      5.74 o 
   4   1   5      229.61      232.30     12.82 o 
   5   1   5       68.20       59.21      8.47 o 
  -5   2   5       38.88       33.61      6.50 o 
  -4   2   5      236.98      239.90     10.44 o 
  -3   2   5      606.58      562.37     19.13 o 
  -2   2   5     1218.18     1277.01     28.50 o 
  -1   2   5     2794.09     2947.14     88.42 o 
   0   2   5     1588.28     1621.23     43.29 o 
   1   2   5     3456.46     3652.03     81.07 o 
   2   2   5      922.52      996.01     28.24 o 
   3   2   5      614.70      578.83     18.99 o 
   4   2   5      189.06      184.88     11.83 o 
   5   2   5       27.99       36.42      7.94 o 
  -5   3   5       94.47      104.06      8.40 o 
  -4   3   5      384.24      393.34     22.16 o 
  -3   3   5      170.00      159.21      8.06 o 
  -2   3   5     3206.77     3237.87     78.76 o 
  -1   3   5     1066.22      985.36     28.91 o 
   0   3   5     3134.24     3076.47     90.63 o 
   1   3   5      994.14      921.37     29.13 o 
   2   3   5     3156.78     3197.88     78.57 o 
   3   3   5      192.54      189.65      8.14 o 
   4   3   5      427.88      430.17     18.33 o 
   5   3   5      122.63      127.95     12.91 o 
  -5   4   5       98.66      107.45      8.81 o 
  -4   4   5      477.97      484.16     18.43 o 
  -3   4   5     1818.77     1822.04     54.58 o 
  -2   4   5     2951.49     3071.25     74.97 o 
  -1   4   5     4062.31     4209.91    126.26 o 
   0   4   5      857.73      827.73     25.08 o 
   1   4   5     4250.50     4341.54    127.91 o 
   2   4   5     2924.80     3042.66     74.71 o 
   3   4   5     1714.60     1727.64     63.45 o 
   4   4   5      458.79      466.53     20.47 o 
   5   4   5      109.27      110.41     12.13 o 
  -5   5   5       78.75       75.66      8.10 o 
  -4   5   5       92.29       84.02      6.78 o 
  -3   5   5      935.89      933.25     43.18 o 
  -2   5   5     1600.48     1579.65     42.29 o 
  -1   5   5     6517.02     7011.94    178.40 o 
   0   5   5     5453.33     5606.80    165.07 o 
   1   5   5     6153.13     6562.29    203.32 o 
   2   5   5     1561.35     1523.67     42.59 o 
   3   5   5      915.12      931.26     34.61 o 
   4   5   5      115.00      104.53      8.35 o 
   5   5   5       70.87       74.95     11.18 o 
  -4   6   5      114.77      121.55      8.28 o 
  -3   6   5      255.41      234.84     10.24 o 
  -2   6   5     1875.86     1844.14     57.79 o 
  -1   6   5     4212.06     4332.07    111.61 o 
   0   6   5     2913.11     3035.60     89.94 o 
   1   6   5     4019.44     4139.81    127.23 o 
   2   6   5     2022.72     1980.83     52.57 o 
   3   6   5      241.49      226.81     11.63 o 
   4   6   5      162.51      157.21     12.08 o 
  -4   7   5      263.39      270.40     12.46 o 
  -3   7   5     1237.82     1221.52     38.86 o 
  -2   7   5      925.00      928.53     34.92 o 
  -1   7   5      247.14      207.42      7.40 o 
   0   7   5     2940.61     3094.08     91.75 o 
   1   7   5      219.41      181.31      7.64 o 
   2   7   5     1023.99     1004.70     30.66 o 
   3   7   5     1210.98     1229.97     44.88 o 
   4   7   5      228.72      232.75     16.69 o 
  -4   8   5       31.84       40.69      6.44 o 
  -3   8   5      218.54      220.30     11.86 o 
  -2   8   5      316.55      318.23     12.89 o 
  -1   8   5      388.71      368.23     15.25 o 
   0   8   5      192.12      157.17      6.67 o 
   1   8   5      416.80      389.68     13.00 o 
   2   8   5      270.28      269.88     10.86 o 
   3   8   5      223.30      211.48     15.28 o 
   4   8   5       47.93       46.80      9.42 o 
  -4   9   5       56.00       57.92     10.37 o 
  -3   9   5      142.01      144.19     11.41 o 
  -2   9   5       78.80       86.73      6.20 o 
  -1   9   5      168.86      165.78     12.07 o 
   0   9   5      154.86      150.18      6.82 o 
   1   9   5      242.51      228.51      8.49 o 
   2   9   5       48.36       54.09      5.14 o 
   3   9   5      162.20      153.45     15.98 o 
   4   9   5       55.56       43.16      9.33 o 
  -4  10   5       18.11       15.73      8.72 o 
  -3  10   5        0.04        0.93      6.52 o 
  -2  10   5      117.36      112.61     10.61 o 
  -1  10   5       11.48       12.54      4.92 o 
   0  10   5      161.53      169.99     11.99 o 
   1  10   5        6.76        8.69      4.13 o 
   2  10   5       99.51       87.64      6.65 o 
   3  10   5        0.48        1.46      6.85 o 
   4  10   5       20.28       21.00      8.60 o 
  -3  11   5       84.32       73.10     12.80 o 
  -2  11   5       57.61       56.83      7.61 o 
  -1  11   5       43.15       28.92      6.78 o 
   0  11   5        4.62       -1.49      5.10 o 
   1  11   5       71.99       69.18      5.67 o 
   2  11   5       45.41       42.07      5.63 o 
   3  11   5      111.85      108.88     13.81 o 
  -3  12   5      253.62      253.82     23.72 o 
  -2  12   5      123.56      132.08     10.01 o 
  -1  12   5      289.02      289.46     16.77 o 
   0  12   5      931.88      907.48     41.33 o 
   1  12   5      278.62      284.15     13.12 o 
   2  12   5       79.60       82.35      7.33 o 
   3  12   5      254.85      246.51     21.76 o 
  -3  13   5       77.31       58.76     12.93 o 
  -2  13   5      326.07      308.45     18.69 o 
  -1  13   5      131.02      135.91     10.59 o 
   0  13   5     1294.12     1314.20     58.53 o 
   1  13   5       71.64       65.44     10.00 o 
   2  13   5      360.88      324.67     18.12 o 
   3  13   5       60.06       41.69     12.10 o 
  -2  14   5      141.43      149.33     11.94 o 
  -1  14   5      552.39      559.52     28.79 o 
   0  14   5      164.61      158.49     13.16 o 
   1  14   5      591.63      585.98     28.69 o 
   2  14   5      124.76      130.19     16.01 o 
  -1  15   5      494.32      529.21     30.29 o 
   0  15   5      295.86      294.36     18.14 o 
   1  15   5      491.28      533.42     27.22 o 
   0   0   6     8232.81     8070.96    335.49 o 
   1   0   6     4829.93     4859.28    117.89 o 
   2   0   6      698.82      687.89     17.77 o 
   3   0   6     1193.67     1242.11     38.50 o 
   4   0   6      117.05      130.41      7.69 o 
   5   0   6       67.01       64.03      8.87 o 
  -5   1   6      247.09      231.37     32.26 o 
  -4   1   6      320.07      315.54     12.78 o 
  -3   1   6      788.26      773.21     22.55 o 
  -2   1   6     1766.26     1759.07     41.11 o 
  -1   1   6     3621.60     3645.57    102.23 o 
   0   1   6    10258.57    10615.41    280.44 o 
   1   1   6     3971.70     3941.89     92.62 o 
   2   1   6     1300.76     1306.43     37.23 o 
   3   1   6      613.66      601.99     22.11 o 
   4   1   6      309.14      309.93     15.17 o 
   5   1   6      197.12      190.65     16.38 o 
  -5   2   6      121.46      126.70     10.86 o 
  -4   2   6      399.25      400.67     15.83 o 
  -3   2   6      323.92      316.55     10.80 o 
  -2   2   6     1546.51     1476.10     33.85 o 
  -1   2   6     4342.85     4648.42    139.96 o 
   0   2   6     8320.71     8552.83    225.93 o 
   1   2   6     4433.08     4813.02    115.29 o 
   2   2   6     1269.96     1233.51     33.61 o 
   3   2   6      237.10      223.33     11.91 o 
   4   2   6      474.37      462.26     18.96 o 
   5   2   6      124.42      138.65     13.67 o 
  -5   3   6       25.01       33.45      6.64 o 
  -4   3   6      227.00      220.79     10.93 o 
  -3   3   6      298.07      281.31     11.50 o 
  -2   3   6     1328.33     1386.27     36.89 o 
  -1   3   6     3181.68     3317.09    102.42 o 
   0   3   6     2988.26     3106.02     91.72 o 
   1   3   6     3412.26     3580.11     93.09 o 
   2   3   6     1488.49     1575.23     36.81 o 
   3   3   6      327.98      311.03     13.53 o 
   4   3   6      256.72      266.02     13.17 o 
   5   3   6       14.72       15.54      8.74 o 
  -5   4   6       24.04       27.07      6.86 o 
  -4   4   6       37.50       30.19      5.20 o 
  -3   4   6      168.84      151.21      7.69 o 
  -2   4   6      125.03      116.69      4.63 o 
  -1   4   6      630.58      629.93     20.87 o 
   0   4   6     1164.71     1252.09     37.54 o 
   1   4   6      706.78      705.53     21.02 o 
   2   4   6      119.28      113.28      4.93 o 
   3   4   6      183.02      169.74      9.54 o 
   4   4   6       24.88       19.42      7.48 o 
   5   4   6       16.33       13.52      9.18 o 
  -4   5   6       33.09       33.38      5.90 o 
  -3   5   6      146.97      138.94      8.06 o 
  -2   5   6       34.09       34.69      3.24 o 
  -1   5   6       27.64       28.66      3.04 o 
   0   5   6       79.30       85.23      4.06 o 
   1   5   6       26.63       28.17      2.55 o 
   2   5   6       42.53       43.81      3.00 o 
   3   5   6      146.90      139.03      8.77 o 
   4   5   6       22.34       18.86     10.19 o 
  -4   6   6        0.45       -0.92      4.97 o 
  -3   6   6      115.55      107.05      8.69 o 
  -2   6   6      169.06      151.28     13.71 o 
  -1   6   6      167.97      179.32      8.13 o 
   0   6   6     1661.33     1832.70     54.81 o 
   1   6   6      237.20      254.53      8.30 o 
   2   6   6      104.64      104.59      4.92 o 
   3   6   6       84.41       74.93      6.66 o 
   4   6   6        2.59       -4.73      7.25 o 
  -4   7   6      168.97      170.60      9.91 o 
  -3   7   6      124.34      130.64      9.36 o 
  -2   7   6      616.25      599.13     19.97 o 
  -1   7   6     1564.81     1661.86     57.75 o 
   0   7   6     1360.78     1414.14     42.73 o 
   1   7   6     1543.39     1619.94     57.42 o 
   2   7   6      653.25      626.13     20.13 o 
   3   7   6      205.07      206.65     12.27 o 
   4   7   6      155.43      155.00     13.12 o 
  -4   8   6      122.46      125.32      8.87 o 
  -3   8   6      502.51      485.19     20.20 o 
  -2   8   6     1692.88     1764.97     57.53 o 
  -1   8   6     1375.73     1381.61     52.11 o 
   0   8   6     3593.70     3834.96    113.63 o 
   1   8   6     1537.31     1540.26     44.82 o 
   2   8   6     1507.98     1540.79     50.33 o 
   3   8   6      475.92      458.47     25.61 o 
   4   8   6      135.38      125.74     11.81 o 
  -4   9   6      183.16      178.25     11.82 o 
  -3   9   6      318.91      328.66     18.69 o 
  -2   9   6      749.65      757.94     31.52 o 
  -1   9   6     1175.96     1225.61     41.71 o 
   0   9   6     2176.35     2195.07     65.74 o 
   1   9   6     1063.54     1097.37     35.52 o 
   2   9   6      960.58      950.62     31.68 o 
   3   9   6      357.48      345.26     19.07 o 
   4   9   6      143.51      140.49     13.74 o 
  -4  10   6      141.87      109.62     22.21 o 
  -3  10   6      348.67      354.72     20.37 o 
  -2  10   6      575.96      567.43     29.03 o 
  -1  10   6     1808.48     1837.59     84.43 o 
   0  10   6       27.02       28.42      4.62 o 
   1  10   6     1999.17     2032.39     59.67 o 
   2  10   6      658.75      637.18     20.64 o 
   3  10   6      379.85      375.37     20.36 o 
   4  10   6      182.49      171.97     22.32 o 
  -3  11   6      166.96      179.38     13.21 o 
  -2  11   6      500.30      498.68     25.19 o 
  -1  11   6     1143.71     1188.57     48.38 o 
   0  11   6      442.37      431.43     21.74 o 
   1  11   6      979.57     1002.76     38.31 o 
   2  11   6      490.22      501.79     20.21 o 
   3  11   6      135.13      121.80     15.60 o 
  -3  12   6      112.38      117.80     15.81 o 
  -2  12   6      225.88      221.80     15.31 o 
  -1  12   6      258.83      253.90     15.68 o 
   0  12   6      435.41      447.28     22.94 o 
   1  12   6      241.13      243.44     15.39 o 
   2  12   6      239.21      249.39     12.31 o 
   3  12   6       72.70       82.66     13.60 o 
  -2  13   6      192.97      193.53     23.45 o 
  -1  13   6       56.14       55.41      8.18 o 
   0  13   6      453.34      476.58     24.70 o 
   1  13   6       36.00       44.11      7.61 o 
   2  13   6      157.62      170.42     10.57 o 
  -2  14   6        7.27        3.59      8.41 o 
  -1  14   6       69.84       57.05      8.92 o 
   0  14   6      352.98      399.16     21.72 o 
   1  14   6       69.07       71.47      9.27 o 
   2  14   6        4.50        9.87      9.38 o 
  -1  15   6       68.60       57.93      9.27 o 
   0  15   6        8.41        3.35      7.54 o 
   1  15   6       57.97       55.76      9.14 o 
   1   0   7      353.43      358.06      9.71 o 
   2   0   7        6.22        6.75      1.89 o 
   3   0   7        0.02       -1.16      3.06 o 
   4   0   7      141.53      145.48      9.70 o 
   5   0   7        2.81        7.06      8.84 o 
  -5   1   7       66.06       71.91     11.87 o 
  -4   1   7       42.29       34.99      5.76 o 
  -3   1   7      315.51      304.23     12.10 o 
  -2   1   7      238.31      243.41      6.93 o 
  -1   1   7     1627.28     1672.41     40.57 o 
   0   1   7      454.03      465.60     13.25 o 
   1   1   7     1294.58     1354.19     36.84 o 
   2   1   7      195.64      198.83      6.80 o 
   3   1   7      358.20      346.87     12.08 o 
   4   1   7       52.07       47.14      6.69 o 
   5   1   7       80.43       94.96     12.23 o 
  -5   2   7        1.34       -4.78      7.23 o 
  -4   2   7      283.84      293.30     12.20 o 
  -3   2   7      279.07      272.47     10.76 o 
  -2   2   7     2928.58     2966.89     74.27 o 
   0   2   7      961.62      907.08     24.75 o 
   1   2   7       78.35       74.35      2.76 o 
   2   2   7     2967.59     3094.63     74.22 o 
   3   2   7      271.38      267.38     12.83 o 
   4   2   7      293.31      271.67     18.02 o 
   5   2   7        5.72        9.63      9.32 o 
  -5   3   7       43.95       43.09      8.76 o 
  -4   3   7      191.94      182.19      9.53 o 
  -3   3   7      827.60      830.51     31.13 o 
  -2   3   7     1665.71     1642.96     41.06 o 
  -1   3   7     4928.00     5173.14    149.01 o 
   0   3   7     1214.19     1201.87     36.19 o 
   1   3   7     4599.75     4949.68    135.38 o 
   2   3   7     1621.87     1655.67     40.86 o 
   3   3   7      849.70      829.52     31.24 o 
   4   3   7      189.99      185.66     13.95 o 
   5   3   7       40.65       46.60     10.10 o 
  -5   4   7       34.46       39.00      6.81 o 
  -4   4   7      330.61      324.42     13.95 o 
  -3   4   7      561.10      518.36     18.42 o 
  -2   4   7     2414.85     2503.28     58.51 o 
  -1   4   7     3132.49     3246.62    100.32 o 
   0   4   7     1911.65     1811.03     54.05 o 
   1   4   7     3403.95     3529.71    101.63 o 
   2   4   7     2147.82     2205.54     64.18 o 
   3   4   7      592.04      568.71     21.60 o 
   4   4   7      484.46      438.69     27.28 o 
   5   4   7       26.62       36.22      9.55 o 
  -4   5   7      130.38      138.48      8.28 o 
  -3   5   7     1172.73     1200.72     43.00 o 
  -2   5   7      921.71      929.83     32.46 o 
  -1   5   7     4041.79     3982.87    125.00 o 
   0   5   7      661.93      633.97     19.77 o 
   1   5   7     4420.67     4467.31    126.67 o 
   2   5   7     1142.63     1158.65     29.61 o 
   3   5   7     1254.67     1196.26     53.21 o 
   4   5   7       88.31       88.54     10.70 o 
  -4   6   7      327.19      334.30     13.98 o 
  -3   6   7      743.23      689.83     23.14 o 
  -2   6   7     1831.06     1800.36     48.86 o 
  -1   6   7     1675.24     1705.22     52.76 o 
   0   6   7     5038.40     5157.59    152.04 o 
   1   6   7     1764.55     1785.76     53.24 o 
   2   6   7     1498.88     1449.34     43.97 o 
   3   6   7      705.65      669.26     32.36 o 
   4   6   7      279.00      285.30     35.56 o 
  -4   7   7       64.72       66.90      7.62 o 
  -3   7   7      399.26      380.62     17.28 o 
  -2   7   7     1369.31     1373.90     41.01 o 
  -1   7   7     1203.62     1224.78     41.96 o 
   0   7   7     1377.46     1534.37     52.86 o 
   1   7   7     1104.75     1117.98     41.55 o 
   2   7   7     1295.35     1285.01     41.23 o 
   3   7   7      401.68      406.27     21.02 o 
   4   7   7       85.59       82.05     14.88 o 
  -4   8   7       60.45       55.01      8.36 o 
  -3   8   7       98.72       96.78      8.18 o 
  -2   8   7      951.94      931.39     32.05 o 
  -1   8   7       12.90       12.80      3.66 o 
   0   8   7     2428.50     2534.76     75.80 o 
   1   8   7       39.03       33.58      5.37 o 
   2   8   7     1150.47     1111.22     32.50 o 
   3   8   7       83.00       81.98      8.80 o 
   4   8   7       48.85       54.50      9.87 o 
  -4   9   7        6.22        7.32      6.95 o 
  -3   9   7       14.44       14.24      7.06 o 
  -2   9   7      155.80      147.00      9.11 o 
  -1   9   7      653.21      663.54     23.54 o 
   0   9   7      171.68      168.18      9.12 o 
   1   9   7      572.19      569.31     19.81 o 
   2   9   7      162.17      165.31      7.82 o 
   3   9   7       18.27       16.06      6.73 o 
   4   9   7        5.14        4.57      7.75 o 
  -3  10   7       89.18       92.21      9.63 o 
  -2  10   7       42.26       47.90      7.25 o 
  -1  10   7       45.00       45.58      5.32 o 
   0  10   7      148.45      141.47     12.99 o 
   1  10   7       53.57       47.30      4.42 o 
   2  10   7       51.54       53.41      5.01 o 
   3  10   7       79.94       72.84      9.27 o 
  -3  11   7       41.30       51.51      8.70 o 
  -2  11   7      129.66      123.73     10.19 o 
  -1  11   7       87.24       89.92      8.07 o 
   0  11   7      317.57      325.20     14.57 o 
   1  11   7       62.66       56.38      6.76 o 
   2  11   7      133.71      132.66      8.27 o 
   3  11   7       33.88       39.08     11.04 o 
  -3  12   7        0.55       -8.77      9.74 o 
  -2  12   7      149.05      152.02     12.01 o 
  -1  12   7      141.83      140.73     11.51 o 
   0  12   7       33.40       30.89      6.74 o 
   1  12   7      200.81      208.22     13.29 o 
   2  12   7      154.89      162.58      9.89 o 
   3  12   7        9.77        6.92      7.92 o 
  -2  13   7      126.18      155.35     12.71 o 
  -1  13   7      853.37      841.99     39.01 o 
   0  13   7      217.90      237.53     15.49 o 
   1  13   7      781.42      818.10     39.09 o 
   2  13   7      149.24      160.81     12.70 o 
  -2  14   7      184.42      171.68     22.40 o 
  -1  14   7      312.98      330.50     32.25 o 
   0  14   7      758.03      751.30     36.04 o 
   1  14   7      272.64      294.30     18.98 o 
   2  14   7      187.00      189.03     14.08 o 
  -1  15   7      284.61      283.90     17.52 o 
   0  15   7      268.14      241.27     16.58 o 
   1  15   7      235.20      217.61     16.87 o 
   0   0   8       63.99       45.21      4.53 o 
   1   0   8     2568.77     2362.02     63.40 o 
   2   0   8       16.91       20.29      2.26 o 
   3   0   8     1626.83     1593.51     48.83 o 
   4   0   8      101.03       96.97      8.11 o 
   5   0   8      220.91      232.84     18.19 o 
  -5   1   8       34.70       33.04      9.85 o 
  -4   1   8      681.05      689.87     27.81 o 
  -3   1   8     1257.43     1244.27     39.90 o 
  -2   1   8     4959.24     4951.09    123.71 o 
  -1   1   8     1589.73     1593.71     39.52 o 
   0   1   8     4860.35     4684.96    124.45 o 
   1   1   8     1338.86     1312.64     39.24 o 
   2   1   8     5126.66     5202.72    123.71 o 
   3   1   8     1309.40     1348.08     46.96 o 
   4   1   8      637.84      676.05     33.96 o 
   5   1   8       52.65       47.81     11.01 o 
  -5   2   8       27.05       32.57     10.70 o 
  -4   2   8       33.30       24.55      5.05 o 
  -3   2   8     1202.93     1199.29     38.16 o 
  -2   2   8     1572.76     1579.38     41.46 o 
  -1   2   8     7524.65     7865.16    220.71 o 
   0   2   8     6426.00     6736.27    178.39 o 
   1   2   8     6815.74     7208.53    198.31 o 
   2   2   8     1741.74     1752.23     41.42 o 
   3   2   8     1229.86     1260.85     44.79 o 
   4   2   8       22.59       28.21      8.21 o 
   5   2   8       36.02       38.56     10.06 o 
  -5   3   8       36.74       33.11     11.37 o 
  -4   3   8       66.52       71.03      6.40 o 
  -3   3   8      172.85      174.25      8.32 o 
  -2   3   8      850.33      814.87     19.06 o 
  -1   3   8      630.82      607.24     17.01 o 
   0   3   8     1989.69     2054.00     61.29 o 
   1   3   8      482.07      467.92     14.90 o 
   2   3   8      655.60      622.15     20.63 o 
   3   3   8      184.68      189.33     13.21 o 
   4   3   8      117.59      102.99     10.16 o 
   5   3   8       37.68       49.84     10.98 o 
  -4   4   8      129.18      133.23      8.13 o 
  -3   4   8      224.37      199.61      9.22 o 
  -2   4   8      107.68      105.55      5.15 o 
  -1   4   8      151.77      134.66      7.30 o 
   0   4   8        1.90        3.29      1.76 o 
   1   4   8       97.73       89.37      3.99 o 
   2   4   8       91.82       99.77      4.80 o 
   3   4   8      218.37      198.69     13.32 o 
   4   4   8      128.21      115.23     11.87 o 
  -4   5   8      127.49      134.54      8.49 o 
  -3   5   8       17.21       20.23      4.22 o 
  -2   5   8       65.52       66.28      4.22 o 
  -1   5   8      235.82      231.64      9.09 o 
   0   5   8      362.33      358.52     11.94 o 
   1   5   8      250.67      249.47      8.91 o 
   2   5   8       48.71       48.98      4.01 o 
   3   5   8       20.38       16.37      6.22 o 
   4   5   8      132.84      136.24     12.30 o 
  -4   6   8       63.92       69.76     11.77 o 
  -3   6   8      171.41      175.09      9.89 o 
  -2   6   8     1227.44     1263.78     39.98 o 
  -1   6   8      641.74      627.64     20.48 o 
   0   6   8       69.04       69.75      4.33 o 
   1   6   8      646.27      640.31     20.38 o 
   2   6   8     1329.69     1334.11     40.42 o 
   3   6   8      148.83      142.82     11.40 o 
   4   6   8       54.66       51.19      9.40 o 
  -4   7   8       20.83       27.47      7.24 o 
  -3   7   8      107.18       89.18      7.56 o 
  -2   7   8      218.60      215.19      8.71 o 
  -1   7   8       88.86       80.77      5.40 o 
   0   7   8     1231.67     1163.16     35.57 o 
   1   7   8       70.40       72.72      4.97 o 
   2   7   8      182.16      181.68      8.37 o 
   3   7   8       95.97      108.34      9.80 o 
   4   7   8       31.39       38.26      9.08 o 
  -4   8   8       41.61       37.45      7.90 o 
  -3   8   8      352.87      363.83     14.26 o 
  -2   8   8      319.79      302.24     11.03 o 
  -1   8   8     1639.78     1645.88     59.61 o 
   0   8   8      350.83      314.89     13.64 o 
   1   8   8     1748.94     1708.60     51.12 o 
   2   8   8      269.56      244.11     10.51 o 
   3   8   8      350.24      361.48     20.25 o 
   4   8   8       34.44       33.90      9.38 o 
  -4   9   8      147.07      164.28     14.74 o 
  -3   9   8      170.41      172.45      8.82 o 
  -2   9   8     1486.49     1545.96     48.94 o 
  -1   9   8     1721.48     1790.11     62.94 o 
   0   9   8     2450.87     2513.61     88.32 o 
   1   9   8     1704.09     1756.82     53.84 o 
   2   9   8     1558.99     1628.22     49.42 o 
   3   9   8      126.18      112.41     11.15 o 
   4   9   8      170.21      172.53     14.49 o 
  -3  10   8      460.30      437.49     23.71 o 
  -2  10   8       90.62       91.68      8.46 o 
  -1  10   8      971.64      938.11     32.98 o 
   0  10   8      152.60      176.38     10.09 o 
   1  10   8      843.99      817.93     32.76 o 
   2  10   8       72.56       73.06      5.56 o 
   3  10   8      441.22      447.56     23.83 o 
  -3  11   8       23.76       23.15      8.36 o 
  -2  11   8     1026.39     1012.28     44.18 o 
  -1  11   8      192.71      195.66     11.55 o 
   0  11   8      642.37      646.32     25.35 o 
   1  11   8      286.46      285.45     15.09 o 
   2  11   8      944.57      933.22     30.79 o 
   3  11   8       44.36       39.85     10.99 o 
  -3  12   8      459.72      443.88     34.25 o 
  -2  12   8      151.10      159.29     12.16 o 
  -1  12   8      911.34      935.69     57.20 o 
   0  12   8      912.26      942.57     35.60 o 
   1  12   8      983.70      992.41     36.76 o 
   2  12   8      159.82      161.81     12.52 o 
   3  12   8      461.12      463.31     37.32 o 
  -2  13   8      149.52      154.76     12.83 o 
  -1  13   8       53.45       37.83      8.31 o 
   0  13   8      346.42      355.61     27.03 o 
   1  13   8       66.87       63.55      8.95 o 
   2  13   8      176.00      177.15     13.34 o 
  -2  14   8       45.67       45.86      9.15 o 
  -1  14   8       28.73       41.81      9.23 o 
   0  14   8       29.26       36.93      8.20 o 
   1  14   8       40.40       61.28      9.57 o 
   2  14   8       47.25       55.08      9.15 o 
  -1  15   8        0.87       -1.93     10.93 o 
   0  15   8        8.14        3.70      9.91 o 
   1  15   8        1.41        5.42     10.99 o 
   1   0   9      651.98      722.65     20.45 o 
   2   0   9      876.04      852.24     21.97 o 
   3   0   9      119.88      134.87      7.00 o 
   4   0   9        1.09       -0.11      7.34 o 
   5   0   9        4.83        2.82      9.13 o 
  -5   1   9       10.30        7.09     10.04 o 
  -4   1   9       29.86       24.99     10.73 o 
  -3   1   9      518.12      506.20     17.56 o 
  -2   1   9       58.58       59.73      3.15 o 
  -1   1   9     2639.19     2772.12     75.53 o 
   0   1   9      766.35      749.11     20.99 o 
   1   1   9     2729.62     2864.13     75.46 o 
   2   1   9       38.10       38.68      2.79 o 
   3   1   9      580.26      529.17     26.14 o 
   4   1   9       34.53       23.34     10.83 o 
   5   1   9        6.08        7.62      9.57 o 
  -4   2   9      145.29      147.97     13.09 o 
  -3   2   9      402.70      364.89     13.89 o 
  -2   2   9      127.23      115.90      5.04 o 
  -1   2   9      473.50      503.07     17.11 o 
   0   2   9     3830.81     3765.63    100.18 o 
   1   2   9      515.52      545.83     15.20 o 
   2   2   9      177.05      155.48      6.13 o 
   3   2   9      458.40      426.67     21.08 o 
   4   2   9      121.54      137.88     12.14 o 
  -4   3   9       28.03       25.84      5.60 o 
  -3   3   9     1977.11     1990.81     60.70 o 
  -2   3   9      221.13      196.79      7.88 o 
  -1   3   9     2803.49     2720.07     77.81 o 
   0   3   9     3715.16     3836.16    113.64 o 
   1   3   9     2646.91     2491.04     78.64 o 
   2   3   9      265.20      257.50      9.44 o 
   3   3   9     1937.69     1985.94     86.26 o 
   4   3   9       23.77       20.82      7.68 o 
  -4   4   9      478.14      477.21     17.48 o 
  -3   4   9       53.58       56.82      5.13 o 
  -2   4   9     2459.62     2501.90     68.69 o 
  -1   4   9     1491.69     1469.10     41.70 o 
   0   4   9    14642.43    15140.35    444.50 o 
   1   4   9     1292.89     1270.59     41.83 o 
   2   4   9     2575.32     2595.01     77.32 o 
   3   4   9       19.21       23.47     11.63 o 
   4   4   9      424.83      410.83     24.83 o 
  -4   5   9       47.98       46.51      6.25 o 
  -3   5   9      132.46      138.38      9.10 o 
  -2   5   9      492.01      507.58     15.39 o 
  -1   5   9     3037.80     3023.69     94.43 o 
   0   5   9      162.69      141.00      6.02 o 
   1   5   9     3307.15     3327.44     95.59 o 
   2   5   9      380.38      388.44     15.22 o 
   3   5   9       94.52       80.89      9.37 o 
   4   5   9       56.72       42.50      8.60 o 
  -4   6   9      271.47      274.37     12.83 o 
  -3   6   9      255.54      250.34     11.33 o 
  -2   6   9     2010.71     2048.50     61.41 o 
  -1   6   9      247.48      228.11      9.03 o 
   0   6   9     4146.77     4121.18    121.97 o 
   1   6   9      235.85      223.92      8.72 o 
   2   6   9     2017.00     2009.33     61.99 o 
   3   6   9      323.88      309.45     16.58 o 
   4   6   9      274.40      272.21     17.94 o 
  -4   7   9        7.21        2.91      6.77 o 
  -3   7   9      415.06      391.18     15.59 o 
  -2   7   9       57.86       49.18      4.51 o 
  -1   7   9     5000.23     5299.44    186.70 o 
   0   7   9      120.27      116.75      7.62 o 
   1   7   9     5212.99     5528.95    186.43 o 
   2   7   9       60.67       57.87      4.59 o 
   3   7   9      463.45      459.08     22.51 o 
   4   7   9       10.70       11.85      8.45 o 
  -4   8   9      272.36      294.88     15.76 o 
  -3   8   9       68.54       57.08      5.82 o 
  -2   8   9      372.98      355.22     14.37 o 
  -1   8   9      342.58      329.05     13.46 o 
   0   8   9       81.51       77.62      5.88 o 
   1   8   9      293.55      287.68     11.29 o 
   2   8   9      443.51      438.91     14.49 o 
   3   8   9       56.20       58.47      8.36 o 
   4   8   9      268.62      260.34     18.23 o 
  -4   9   9        0.85       -4.48      7.01 o 
  -3   9   9      203.12      200.63      9.87 o 
  -2   9   9       31.36       32.44      4.48 o 
  -1   9   9      148.46      136.27      7.79 o 
   0   9   9       35.86       39.94      5.27 o 
   1   9   9       96.47       86.45      5.74 o 
   2   9   9       31.03       27.63      4.28 o 
   3   9   9      174.28      158.89     12.91 o 
   4   9   9        0.79       -2.98      8.67 o 
  -3  10   9        0.13       -1.80      5.63 o 
  -2  10   9        0.32        3.87      4.52 o 
  -1  10   9      252.96      248.51     11.83 o 
   0  10   9      635.37      634.22     24.83 o 
   1  10   9      221.74      217.25     11.83 o 
   2  10   9        1.13        5.86      4.14 o 
   3  10   9        0.41       -0.48      7.17 o 
  -3  11   9      100.81       88.91     10.48 o 
  -2  11   9       86.34       72.68     14.16 o 
  -1  11   9      427.48      399.09     17.65 o 
   0  11   9      126.90      131.11      8.52 o 
   1  11   9      445.45      420.61     17.83 o 
   2  11   9       63.97       53.60      5.63 o 
   3  11   9       96.59       83.82     12.57 o 
  -3  12   9       47.60       44.54     13.13 o 
  -2  12   9      388.81      372.20     21.09 o 
  -1  12   9       83.19       85.18      7.13 o 
   0  12   9      239.52      213.49     12.00 o 
   1  12   9       57.91       56.12      7.12 o 
   2  12   9      394.12      390.86     17.67 o 
   3  12   9       52.49       44.19      9.53 o 
  -2  13   9      189.43      188.90     14.89 o 
  -1  13   9      285.05      272.56     23.14 o 
   0  13   9       84.79       73.38      9.56 o 
   1  13   9      319.79      334.61     19.02 o 
   2  13   9      187.63      209.35     15.04 o 
  -1  14   9      120.95      126.14     11.93 o 
   0  14   9      475.36      482.83     25.92 o 
   1  14   9      134.90      145.74     12.68 o 
   0  15   9       36.07       52.28     10.88 o 
   0   0  10     1502.03     1683.75     72.13 o 
   1   0  10     2410.35     2335.42     62.99 o 
   2   0  10     2011.35     2008.23     49.85 o 
   3   0  10     1520.28     1586.32     69.95 o 
   4   0  10       30.72       27.24      8.83 o 
  -4   1  10      429.33      412.67     24.29 o 
  -3   1  10       28.87       18.73      4.66 o 
  -2   1  10     3731.37     3749.04     91.38 o 
  -1   1  10      534.66      530.66     16.21 o 
   0   1  10     3753.62     3605.79     96.25 o 
   1   1  10      578.93      579.50     16.25 o 
   2   1  10     3750.10     3705.92     99.74 o 
   3   1  10       50.43       37.09      9.99 o 
   4   1  10      447.57      436.52     23.99 o 
  -4   2  10      163.11      163.35     16.33 o 
  -3   2  10     1647.88     1631.44     48.98 o 
  -2   2  10      168.05      171.58      7.34 o 
  -1   2  10     4370.87     4463.32    137.89 o 
   0   2  10     1083.93     1259.02     34.32 o 
   1   2  10     4750.68     4810.42    123.90 o 
   2   2  10      220.39      210.94      8.81 o 
   3   2  10     1621.96     1497.74     69.58 o 
   4   2  10      146.73      126.16     12.40 o 
  -4   3  10      192.16      188.20     18.02 o 
  -3   3  10      341.34      310.38     12.32 o 
  -2   3  10     1511.29     1506.95     43.34 o 
  -1   3  10        4.59        5.80      2.85 o 
   0   3  10     2297.22     2280.92     68.20 o 
   1   3  10       12.68        5.66      2.64 o 
   2   3  10     1651.86     1672.72     49.06 o 
   3   3  10      335.66      321.01     18.07 o 
   4   3  10      187.99      181.24     14.88 o 
  -4   4  10       78.89       80.58      8.16 o 
  -3   4  10       93.34      101.17      6.53 o 
  -2   4  10       18.46       22.60      3.25 o 
  -1   4  10     1014.76      994.21     31.69 o 
   0   4  10        4.89        8.60      2.29 o 
   1   4  10     1063.17     1046.77     31.89 o 
   2   4  10       17.25       17.70      3.69 o 
   3   4  10      118.83      116.23      9.80 o 
   4   4  10       76.55       96.58     10.49 o 
  -4   5  10        4.03        6.75      5.30 o 
  -3   5  10       20.52       17.35      5.50 o 
  -2   5  10        8.64       11.37      3.45 o 
  -1   5  10      310.87      312.93     11.66 o 
   0   5  10        4.10        6.90      2.32 o 
   1   5  10      313.59      327.28     11.52 o 
   2   5  10       11.24       10.20      3.36 o 
   3   5  10       24.33       20.81      6.69 o 
   4   5  10       13.25        2.74      8.07 o 
  -4   6  10        3.27        4.57      6.32 o 
  -3   6  10      174.92      164.65      9.09 o 
  -2   6  10       38.26       47.57      4.99 o 
  -1   6  10      191.97      178.84      7.85 o 
   0   6  10        4.86        0.53      3.27 o 
   1   6  10      187.37      166.88      7.34 o 
   2   6  10       43.14       47.34      4.44 o 
   3   6  10      224.94      236.94     14.14 o 
   4   6  10        3.89       10.93      7.89 o 
  -4   7  10      115.82      117.37      9.91 o 
  -3   7  10      126.29      123.69      7.74 o 
  -2   7  10     1014.94     1001.74     29.87 o 
  -1   7  10       84.39       84.12      5.99 o 
   0   7  10      761.50      729.71     27.44 o 
   1   7  10       92.38       81.70      5.57 o 
   2   7  10      892.06      861.67     29.65 o 
   3   7  10      102.05      110.47     10.65 o 
   4   7  10       96.46       96.87     11.24 o 
  -4   8  10       20.20       19.10      8.38 o 
  -3   8  10      407.33      410.33     16.00 o 
  -2   8  10      224.37      219.71     10.57 o 
  -1   8  10     3930.94     3921.99    133.79 o 
   0   8  10      247.55      260.32     12.10 o 
   1   8  10     3721.74     3792.10    114.62 o 
   2   8  10      287.16      298.54     10.84 o 
   3   8  10      397.75      419.01     22.65 o 
   4   8  10       15.25       -3.57      7.79 o 
  -3   9  10       81.72       74.62      6.79 o 
  -2   9  10     1492.93     1542.64     47.35 o 
  -1   9  10       14.15        6.25      4.24 o 
   0   9  10     2165.85     2164.27     76.62 o 
   1   9  10       35.10       32.40      4.80 o 
   2   9  10     1441.46     1497.77     47.50 o 
   3   9  10       86.53       95.16     10.00 o 
  -3  10  10      538.75      536.54     22.71 o 
  -2  10  10      179.77      173.39     10.12 o 
  -1  10  10      428.55      430.10     17.47 o 
   0  10  10      670.74      647.85     25.59 o 
   1  10  10      372.93      379.09     17.44 o 
   2  10  10      168.85      163.45      8.72 o 
   3  10  10      555.86      547.46     28.08 o 
  -3  11  10       24.72       22.69      6.86 o 
  -2  11  10      441.63      454.10     19.72 o 
  -1  11  10      277.64      264.73     13.58 o 
   0  11  10     2173.53     2337.68     82.96 o 
   1  11  10      298.98      271.82     13.36 o 
   2  11  10      467.26      475.45     20.08 o 
   3  11  10       23.55       27.46     10.77 o 
  -2  12  10       20.84       23.52      7.84 o 
  -1  12  10     1024.47     1062.53     39.54 o 
   0  12  10      191.39      182.95     10.79 o 
   1  12  10     1003.65     1033.90     39.55 o 
   2  12  10       16.14       12.48      6.03 o 
  -2  13  10      117.16      120.43     11.67 o 
  -1  13  10       48.18       48.38      8.61 o 
   0  13  10      130.83      135.67      9.62 o 
   1  13  10       47.72       44.45      7.02 o 
   2  13  10      118.38      114.33     11.58 o 
  -1  14  10       95.18       95.93     11.59 o 
   0  14  10       75.14       69.42     10.03 o 
   1  14  10       87.63       97.16     10.91 o 
   1   0  11       94.77       93.94      4.68 o 
   2   0  11      125.01      118.45      5.56 o 
   3   0  11       71.56       69.85      9.07 o 
   4   0  11      154.93      146.63     12.87 o 
  -4   1  11        4.96       14.95      7.73 o 
  -2   1  11       27.35       28.15      3.24 o 
  -1   1  11      172.80      150.48      6.36 o 
   0   1  11      498.72      530.04     15.54 o 
   2   1  11       24.27       18.29      4.17 o 
   3   1  11      223.91      190.30     13.48 o 
   4   1  11        6.75        7.22      8.19 o 
  -4   2  11      142.50      151.43     14.34 o 
  -3   2  11      149.70      132.61      8.50 o 
  -2   2  11      925.07      925.16     27.02 o 
  -1   2  11      170.58      165.48      7.63 o 
   0   2  11      408.23      341.02     10.50 o 
   1   2  11      178.49      168.93      6.36 o 
   2   2  11     1000.10      980.15     30.66 o 
   3   2  11      165.53      153.80     11.93 o 
   4   2  11      160.14      145.56     13.44 o 
  -4   3  11       33.83       39.57      9.55 o 
  -3   3  11      728.27      705.24     28.16 o 
  -2   3  11       88.73       89.70      5.02 o 
  -1   3  11     3847.42     3853.51    122.02 o 
   0   3  11        5.36        5.49      2.58 o 
   1   3  11     4359.09     4368.78    123.80 o 
   2   3  11      103.01       97.74      5.88 o 
   3   3  11      811.37      796.22     35.41 o 
   4   3  11       34.19       39.22      9.08 o 
  -4   4  11      556.50      584.48     29.74 o 
  -3   4  11      175.98      152.53      8.38 o 
  -2   4  11     2521.53     2559.48     69.91 o 
  -1   4  11        2.77        6.65      3.15 o 
   0   4  11     5115.84     4968.26    146.99 o 
   1   4  11        7.64        5.88      2.77 o 
   2   4  11     2539.94     2609.42     78.74 o 
   3   4  11      173.01      146.82     11.84 o 
   4   4  11      463.20      488.72     27.97 o 
  -4   5  11       72.22       71.51      8.22 o 
  -3   5  11     1574.85     1601.19     49.62 o 
  -2   5  11       26.73       17.78      3.77 o 
  -1   5  11     4585.88     4820.29    135.18 o 
   0   5  11      293.25      310.64     13.39 o 
   1   5  11     4144.09     4284.72    136.52 o 
   2   5  11       27.50       21.86      3.97 o 
   3   5  11     1505.01     1564.02     69.98 o 
   4   5  11       71.71       57.75      9.98 o 
  -4   6  11      332.12      328.41     17.44 o 
  -3   6  11       32.65       35.25      5.32 o 
  -2   6  11     2575.42     2612.39     83.57 o 
  -1   6  11        8.10        5.95      3.13 o 
   0   6  11     4570.99     4552.93    157.77 o 
   1   6  11        8.92       10.59      3.03 o 
   2   6  11     2918.18     2948.13     84.75 o 
   3   6  11       30.05       25.81      7.06 o 
   4   6  11      386.91      366.90     21.21 o 
  -4   7  11        0.31        3.11      6.67 o 
  -3   7  11      593.78      592.53     20.62 o 
  -2   7  11       38.90       34.88      5.25 o 
  -1   7  11     1713.17     1692.97     56.71 o 
   0   7  11      231.91      207.97     10.49 o 
   1   7  11     1472.97     1489.51     56.07 o 
   2   7  11       37.59       35.42      4.32 o 
   3   7  11      545.28      539.80     28.40 o 
   4   7  11        0.16       -4.75      7.76 o 
  -4   8  11       48.64       43.93      8.40 o 
  -3   8  11       88.07       94.42      7.24 o 
  -2   8  11     1007.33     1035.64     28.80 o 
  -1   8  11       69.44       68.41      5.92 o 
   0   8  11      343.16      342.29     15.04 o 
   1   8  11       72.36       62.18      6.00 o 
   2   8  11      727.61      736.65     28.06 o 
   3   8  11       85.09       81.74      9.52 o 
   4   8  11       35.72       25.64      9.56 o 
  -3   9  11      138.16      133.60      8.80 o 
  -2   9  11      291.66      275.09     11.72 o 
  -1   9  11      373.62      376.15     17.53 o 
   0   9  11       18.24       15.19      4.79 o 
   1   9  11      492.80      473.70     18.36 o 
   2   9  11      284.91      284.95     11.65 o 
   3   9  11      149.27      141.17     12.11 o 
  -3  10  11       94.44       97.14      8.87 o 
  -2  10  11      160.92      162.05     10.06 o 
  -1  10  11       12.75       10.83      5.04 o 
   0  10  11      128.36      117.64      8.27 o 
   1  10  11        6.69        3.45      4.97 o 
   2  10  11      165.33      166.01     10.43 o 
   3  10  11       81.55       70.63     10.01 o 
  -3  11  11       37.51       30.14      7.08 o 
  -2  11  11       13.18       19.68      5.92 o 
  -1  11  11       82.57       92.67      7.54 o 
   0  11  11       89.80       91.33      7.93 o 
   1  11  11       43.39       42.40      6.54 o 
   2  11  11        9.31       12.56      5.82 o 
   3  11  11       41.79       28.51     11.42 o 
  -2  12  11       53.12       50.49      8.88 o 
  -1  12  11       93.23       97.48      8.57 o 
   0  12  11      178.24      161.97     13.97 o 
   1  12  11       97.49       99.73      8.61 o 
   2  12  11       55.46       57.67      7.45 o 
  -2  13  11        5.97        1.64      7.68 o 
  -1  13  11      581.29      589.14     26.08 o 
   0  13  11       72.27       90.00      8.14 o 
   1  13  11      690.01      694.25     26.83 o 
   2  13  11       10.15       14.91      6.45 o 
  -1  14  11        6.12        8.27      8.77 o 
   0  14  11      619.75      646.90     48.01 o 
   1  14  11       10.21       11.15      7.00 o 
   0   0  12       71.97       70.19      5.97 o 
   1   0  12     7655.01     8028.57    213.10 o 
   2   0  12       10.94       12.61      4.13 o 
   3   0  12      616.76      647.63     31.86 o 
   4   0  12       78.14       79.12     10.72 o 
  -4   1  12      575.21      574.65     29.19 o 
  -3   1  12      246.00      249.23     16.33 o 
  -2   1  12     2303.64     2233.74     59.50 o 
  -1   1  12       27.65       26.19      3.49 o 
   0   1  12     8544.06     8725.49    231.42 o 
   1   1  12       30.74       29.72      3.05 o 
   2   1  12     2150.84     2120.74     67.21 o 
   3   1  12      240.85      227.14     15.55 o 
   4   1  12      515.93      506.06     28.59 o 
  -4   2  12       64.12       68.35     10.52 o 
  -3   2  12      680.38      664.74     32.69 o 
  -2   2  12       95.27       92.22      5.10 o 
  -1   2  12     3001.08     2909.38     80.83 o 
   0   2  12      434.94      433.80     14.97 o 
   1   2  12     3256.66     3121.55     91.21 o 
   2   2  12       93.95       89.10      6.16 o 
   3   2  12      722.59      663.05     32.30 o 
   4   2  12       57.63       53.43     10.27 o 
  -4   3  12       64.36       75.88     19.13 o 
  -3   3  12      165.97      165.02      8.74 o 
  -2   3  12      481.73      476.14     16.39 o 
  -1   3  12        8.43        5.49      3.52 o 
   0   3  12     2296.50     2290.63     68.86 o 
   1   3  12       12.35        8.05      3.43 o 
   2   3  12      673.45      646.06     21.89 o 
   3   3  12      186.55      167.08     12.64 o 
   4   3  12       32.56       28.39      9.54 o 
  -4   4  12       58.10       63.41     11.24 o 
  -3   4  12      141.25      135.95      8.10 o 
  -2   4  12      220.15      212.39      8.61 o 
  -1   4  12      253.82      220.11      9.35 o 
   0   4  12      127.16      134.88      8.18 o 
   1   4  12      251.42      226.16      9.19 o 
   2   4  12      251.86      236.13     10.06 o 
   3   4  12      128.99      127.43     13.25 o 
   4   4  12       61.04       69.82     10.03 o 
  -4   5  12      202.86      198.21     12.44 o 
  -3   5  12       48.08       42.92      5.60 o 
  -2   5  12       59.70       58.65      4.50 o 
  -1   5  12      228.56      233.16      9.50 o 
   0   5  12       16.55       13.51      4.09 o 
   1   5  12      203.75      198.94     10.09 o 
   2   5  12       58.78       61.90      5.14 o 
   3   5  12       40.21       33.14      7.88 o 
   4   5  12      188.60      196.06     15.21 o 
  -4   6  12        8.34        6.37      6.95 o 
  -3   6  12      103.66      102.87      7.36 o 
  -2   6  12       85.45       83.62      5.79 o 
  -1   6  12      423.43      401.00     14.53 o 
   0   6  12      446.97      435.58     17.91 o 
   1   6  12      425.15      400.49     16.42 o 
   2   6  12       70.53       71.71      5.51 o 
   3   6  12      116.07      115.03     10.23 o 
   4   6  12        8.27       16.29      8.85 o 
  -4   7  12       73.40       74.82      8.96 o 
  -3   7  12      363.73      341.52     14.27 o 
  -2   7  12      371.36      367.92     14.88 o 
  -1   7  12      345.65      319.48     14.48 o 
   0   7  12     1302.67     1326.02     48.08 o 
   1   7  12      341.26      330.25     17.92 o 
   2   7  12      445.95      449.96     15.11 o 
   3   7  12      363.56      342.12     19.88 o 
   4   7  12       67.50       64.87     10.42 o 
  -3   8  12      503.40      525.45     19.11 o 
  -2   8  12      180.91      169.24      8.83 o 
  -1   8  12      842.63      826.10     30.06 o 
   0   8  12      115.71       95.58      6.98 o 
   1   8  12      756.78      750.43     30.05 o 
   2   8  12      180.71      178.84     10.09 o 
   3   8  12      468.89      479.34     26.29 o 
  -3   9  12       11.28        9.21      5.80 o 
  -2   9  12     1107.51     1105.57     34.88 o 
  -1   9  12      200.24      173.70     10.47 o 
   0   9  12     1623.79     1713.39     61.67 o 
   1   9  12      210.11      193.76     10.90 o 
   2   9  12     1018.96     1033.67     49.91 o 
   3   9  12       14.20       17.23      7.37 o 
  -3  10  12      262.53      278.45     13.51 o 
  -2  10  12       28.37       31.93      6.06 o 
  -1  10  12     2599.20     2650.08     96.30 o 
   0  10  12       52.98       56.45      6.50 o 
   1  10  12     2763.59     2808.85     96.59 o 
   2  10  12       25.56       23.00      6.09 o 
   3  10  12      303.62      307.73     24.89 o 
  -2  11  12      819.89      831.86     32.08 o 
  -1  11  12      139.85      135.90      9.65 o 
   0  11  12      971.85      947.63     36.13 o 
   1  11  12      157.19      151.91      9.79 o 
   2  11  12      824.85      802.18     39.27 o 
  -2  12  12       66.73       58.83      7.46 o 
  -1  12  12      387.19      415.09     18.05 o 
   0  12  12      106.71      105.14      9.03 o 
   1  12  12      316.24      346.97     17.78 o 
   2  12  12       53.25       50.19      7.50 o 
  -1  13  12       46.84       52.93      8.01 o 
   0  13  12      278.94      291.43     15.23 o 
   1  13  12       66.53       74.91      8.49 o 
   0  14  12       79.85       88.10      9.13 o 
   1   0  13      193.68      188.81      7.45 o 
   2   0  13      651.54      634.66     21.85 o 
   3   0  13      656.20      608.16     30.43 o 
   4   0  13      155.27      156.63     14.37 o 
  -4   1  13       17.67       20.50      9.15 o 
  -3   1  13      360.54      365.57     21.91 o 
  -2   1  13      121.37      109.06      5.73 o 
  -1   1  13      518.16      485.35     13.91 o 
   0   1  13      197.89      211.46      9.09 o 
   1   1  13      413.90      399.54     13.62 o 
   2   1  13      110.93      100.04      6.68 o 
   3   1  13      423.69      429.94     22.38 o 
   4   1  13       27.04       14.74      8.42 o 
  -4   2  13      255.36      256.18     19.35 o 
  -3   2  13      147.37      142.69     10.11 o 
  -2   2  13     1932.30     1945.46     53.96 o 
  -1   2  13       65.63       67.19      4.42 o 
   0   2  13     1652.18     1669.69     50.91 o 
   1   2  13       77.12       82.46      5.26 o 
   2   2  13     2043.67     1992.68     60.95 o 
   3   2  13      164.68      176.35     12.84 o 
   4   2  13      321.86      316.21     19.28 o 
  -4   3  13       54.92       50.59     11.03 o 
  -3   3  13      526.71      554.24     22.66 o 
  -2   3  13      172.10      158.67      7.53 o 
  -1   3  13     4851.89     4897.87    142.86 o 
   0   3  13      110.64       94.35      6.96 o 
   1   3  13     4727.67     4680.02    166.31 o 
   2   3  13      210.00      195.87      9.16 o 
   3   3  13      447.24      463.26     26.04 o 
   4   3  13       44.28       29.47      8.99 o 
  -4   4  13      234.03      239.76     18.76 o 
  -3   4  13       88.61       79.35      6.75 o 
  -2   4  13     2203.06     2189.88     60.91 o 
  -1   4  13      729.29      719.97     22.69 o 
   0   4  13     1084.97     1018.31     37.63 o 
   1   4  13      649.44      639.58     25.95 o 
   2   4  13     2275.36     2275.36     68.71 o 
   3   4  13       90.76       88.57      9.83 o 
   4   4  13      226.44      241.68     17.52 o 
  -4   5  13        8.66        5.57      9.15 o 
  -3   5  13     1058.98     1040.83     34.95 o 
  -2   5  13      116.20      110.58      5.87 o 
  -1   5  13     1086.86     1075.53     35.03 o 
   0   5  13      310.27      300.98     13.86 o 
   1   5  13     1153.35     1161.00     40.59 o 
   2   5  13       75.36       72.63      6.02 o 
   3   5  13     1133.17     1148.18     49.45 o 
   4   5  13       16.42       15.43     17.78 o 
  -4   6  13      244.60      250.12     14.67 o 
  -3   6  13       72.71       77.27      7.03 o 
  -2   6  13     1146.94     1175.13     35.05 o 
  -1   6  13      251.92      225.49      9.89 o 
   0   6  13     1412.00     1436.51     51.96 o 
   1   6  13      244.61      219.09     14.47 o 
   2   6  13      955.80     1007.77     40.21 o 
   3   6  13       86.12       88.19      9.89 o 
   4   6  13      223.38      227.15     17.56 o 
  -3   7  13      652.13      625.89     22.77 o 
  -2   7  13       79.66       91.44      6.33 o 
  -1   7  13     1173.41     1195.10     45.06 o 
   0   7  13      690.82      672.05     26.25 o 
   1   7  13     1262.21     1294.98     56.53 o 
   2   7  13       70.33       65.12      6.57 o 
   3   7  13      650.11      674.01     31.99 o 
  -3   8  13       15.53       13.18      5.73 o 
  -2   8  13      503.88      474.89     17.51 o 
  -1   8  13      130.87      145.48      9.18 o 
   0   8  13     2884.40     2960.44    104.11 o 
   1   8  13       97.42       96.51      7.86 o 
   2   8  13      512.23      486.70     20.00 o 
   3   8  13        9.79        3.37     10.03 o 
  -3   9  13       72.11       86.67      7.72 o 
  -2   9  13        5.39        6.13      4.68 o 
  -1   9  13      302.01      270.40     13.09 o 
   0   9  13       48.66       41.58      5.75 o 
   1   9  13      257.50      248.19     13.09 o 
   2   9  13        2.07       -0.89      6.25 o 
   3   9  13       49.89       58.58     12.91 o 
  -3  10  13       50.40       58.22      7.40 o 
  -2  10  13      241.98      241.25     13.01 o 
  -1  10  13      131.30      115.15      8.77 o 
   0  10  13      243.45      218.35     12.36 o 
   1  10  13      157.03      155.93      9.83 o 
   2  10  13      222.59      221.88     13.00 o 
  -2  11  13      208.02      197.96     12.37 o 
  -1  11  13      110.32       97.29      8.58 o 
   0  11  13      411.80      395.79     18.12 o 
   1  11  13      123.76      121.31      9.08 o 
   2  11  13      221.10      225.63     15.65 o 
  -2  12  13      138.54      143.27     10.70 o 
  -1  12  13       20.80       19.89      6.57 o 
   0  12  13      844.05      885.05     34.77 o 
   1  12  13       18.36       17.65      6.33 o 
   2  12  13      168.02      167.01     16.53 o 
  -1  13  13      688.44      659.26     26.85 o 
   0  13  13        2.32       -3.13      6.47 o 
   1  13  13      624.01      627.68     26.85 o 
   0   0  14      117.70      115.47      9.09 o 
   1   0  14     3298.03     3321.34     89.43 o 
   2   0  14      150.36      164.26      8.80 o 
   3   0  14     1171.04     1139.90     52.21 o 
   4   0  14        5.09       -0.61      9.16 o 
  -4   1  14      247.00      226.94     18.20 o 
  -3   1  14       18.24       25.30      6.61 o 
  -2   1  14     1578.36     1597.10     55.26 o 
  -1   1  14      457.59      453.65     13.44 o 
   0   1  14     4268.99     4412.72    131.32 o 
   1   1  14      356.08      347.22     17.53 o 
   2   1  14     1951.40     1955.09     55.61 o 
   3   1  14        4.18        1.53      7.31 o 
   4   1  14      366.08      358.03     29.54 o 
  -4   2  14      209.49      207.10     16.53 o 
  -3   2  14      441.24      459.69     21.52 o 
  -2   2  14      764.13      755.49     23.65 o 
  -1   2  14     1581.39     1536.07     42.02 o 
   0   2  14       17.39       22.10      5.20 o 
   1   2  14     1524.94     1476.87     54.64 o 
   2   2  14      887.14      872.30     27.05 o 
   3   2  14      497.78      532.09     26.17 o 
   4   2  14      186.18      179.38     15.28 o 
  -4   3  14      380.02      383.89     24.21 o 
  -3   3  14      391.84      389.23     18.40 o 
  -2   3  14     1519.04     1479.81     38.17 o 
  -1   3  14      349.08      331.36     12.80 o 
   0   3  14      328.88      278.15     13.33 o 
   1   3  14      332.77      327.75     14.99 o 
   2   3  14     1229.35     1201.31     42.62 o 
   3   3  14      370.56      375.43     21.71 o 
   4   3  14      353.79      367.45     22.99 o 
  -4   4  14       20.23        8.41      9.61 o 
  -3   4  14      169.24      162.20      9.23 o 
  -2   4  14      428.86      433.23     13.78 o 
  -1   4  14      724.24      724.93     22.45 o 
   0   4  14      879.21      948.64     35.50 o 
   1   4  14      604.48      588.46     25.46 o 
   2   4  14      364.83      364.38     17.58 o 
   3   4  14      148.68      158.53     12.77 o 
   4   4  14       34.57       35.06     12.80 o 
  -4   5  14       54.66       68.06     12.44 o 
  -3   5  14      146.44      145.37      8.81 o 
  -2   5  14      176.17      167.29      7.81 o 
  -1   5  14       99.97       93.25      6.35 o 
   0   5  14       22.19       25.66      5.04 o 
   1   5  14      119.82      107.91      7.18 o 
   2   5  14      176.83      157.97     10.03 o 
   3   5  14      136.59      128.21     11.78 o 
   4   5  14       56.23       74.71     17.25 o 
  -3   6  14      164.75      153.93      9.29 o 
  -2   6  14        1.38       -3.21      4.15 o 
  -1   6  14      741.16      703.13     23.76 o 
   0   6  14      328.12      323.76     14.74 o 
   1   6  14      792.83      736.84     34.88 o 
   2   6  14        5.48        5.11      4.98 o 
   3   6  14      135.25      142.92     16.60 o 
  -3   7  14        2.71       -0.06      5.30 o 
  -2   7  14      768.85      791.92     27.59 o 
  -1   7  14      367.24      346.71     15.90 o 
   0   7  14      741.77      697.63     27.40 o 
   1   7  14      398.21      370.58     16.48 o 
   2   7  14      868.55      891.40     31.92 o 
   3   7  14        2.70       -7.65      9.42 o 
  -3   8  14      524.61      540.41     23.36 o 
  -2   8  14      262.00      264.21     11.74 o 
  -1   8  14      695.46      684.73     27.49 o 
   0   8  14      432.77      398.07     17.55 o 
   1   8  14      744.30      718.51     27.76 o 
   2   8  14      236.34      230.43     16.19 o 
   3   8  14      550.77      557.73     38.25 o 
  -3   9  14      212.62      214.94     11.57 o 
  -2   9  14      549.71      586.29     22.49 o 
  -1   9  14       56.74       57.16      6.57 o 
   0   9  14     1768.12     1781.40     64.43 o 
   1   9  14       27.80       13.41      5.86 o 
   2   9  14      488.76      486.11     28.11 o 
  -2  10  14        1.40       -1.15      5.54 o 
  -1  10  14     1111.71     1156.73     41.04 o 
   0  10  14       32.01       33.96      7.77 o 
   1  10  14     1003.87     1008.05     40.82 o 
   2  10  14       13.52       12.17      6.39 o 
  -2  11  14      336.49      369.24     18.20 o 
  -1  11  14       96.13       89.89      8.26 o 
   0  11  14      677.80      721.62     28.93 o 
   1  11  14       88.75       83.98      8.23 o 
   2  11  14      398.05      409.45     18.85 o 
  -1  12  14      382.42      397.30     20.34 o 
   0  12  14        4.25        5.64      6.37 o 
   1  12  14      504.82      522.58     21.26 o 
   0  13  14       63.13       59.37      8.37 o 
   1   0  15        0.57       -2.48      4.59 o 
   2   0  15       50.75       39.23      5.50 o 
   3   0  15        3.46       -0.52      6.25 o 
   4   0  15        6.36       10.15      9.78 o 
  -4   1  15       27.12       21.36     10.30 o 
  -3   1  15       70.21       81.09      8.72 o 
  -2   1  15      130.08      130.53      7.90 o 
  -1   1  15     1008.22     1028.01     28.52 o 
   0   1  15      166.33      168.22      8.18 o 
   1   1  15      922.31      935.58     37.26 o 
   2   1  15      140.12      136.83      7.89 o 
   3   1  15       38.83       48.76      9.32 o 
   4   1  15       32.30       45.50     10.11 o 
  -4   2  15      101.17      111.85     13.50 o 
  -3   2  15      162.51      159.85     11.22 o 
  -2   2  15      258.11      252.13     10.88 o 
  -1   2  15      177.95      181.40      7.88 o 
   0   2  15     1909.04     1988.69     71.13 o 
   1   2  15      158.98      158.22      9.90 o 
   2   2  15      139.75      145.66     13.81 o 
   3   2  15      145.67      146.98     12.74 o 
   4   2  15       55.06       56.12     11.42 o 
  -4   3  15       64.62       74.00     12.16 o 
  -3   3  15      280.06      301.58     16.21 o 
  -2   3  15      341.62      315.38     11.64 o 
  -1   3  15      523.45      485.62     17.52 o 
   0   3  15     1059.52     1015.81     38.08 o 
   1   3  15      532.18      499.61     20.56 o 
   2   3  15      368.83      345.83     15.66 o 
   3   3  15      310.88      293.61     18.34 o 
   4   3  15       49.79       58.00     10.66 o 
  -4   4  15      324.38      329.77     30.02 o 
  -3   4  15      205.47      212.41     13.38 o 
  -2   4  15     1476.84     1467.68     39.76 o 
  -1   4  15      594.66      556.22     21.13 o 
   0   4  15     3636.42     3689.00    129.03 o 
   1   4  15      744.52      716.51     25.11 o 
   2   4  15     1328.07     1304.41     51.17 o 
   3   4  15      197.17      215.79     20.30 o 
   4   4  15      368.87      342.54     21.56 o 
  -3   5  15      722.30      718.53     25.39 o 
  -2   5  15       56.76       60.55      5.41 o 
  -1   5  15     3610.53     3750.67    113.60 o 
   0   5  15       16.74       11.61      5.18 o 
   1   5  15     3767.47     3864.96    165.61 o 
   2   5  15      115.91      116.20      8.05 o 
   3   5  15      714.58      764.86     48.68 o 
  -3   6  15       47.91       47.80      6.75 o 
  -2   6  15      953.31      975.99     28.68 o 
  -1   6  15      406.69      364.22     14.55 o 
   0   6  15     2291.19     2331.54     82.80 o 
   1   6  15      448.08      418.60     21.86 o 
   2   6  15      940.41      977.60     36.97 o 
   3   6  15       38.96       33.41     11.71 o 
  -3   7  15      198.00      209.45     11.26 o 
  -2   7  15      279.59      271.08     11.89 o 
  -1   7  15      820.89      795.99     30.09 o 
   0   7  15     1148.64     1109.69     41.41 o 
   1   7  15      779.36      750.30     30.93 o 
   2   7  15      263.46      243.25     16.91 o 
   3   7  15      206.41      227.42     21.76 o 
  -3   8  15       93.44       87.66      8.15 o 
  -2   8  15      300.05      294.05     13.61 o 
  -1   8  15      236.07      238.14     12.28 o 
   0   8  15       18.34       17.14      5.46 o 
   1   8  15      211.95      196.47     12.07 o 
   2   8  15      403.02      385.77     22.21 o 
   3   8  15       77.82       74.94     13.92 o 
  -3   9  15       91.39      103.10      8.61 o 
  -2   9  15       56.70       49.17      6.13 o 
  -1   9  15       16.87       26.81      6.11 o 
   0   9  15      353.17      349.39     16.48 o 
   1   9  15        7.01        2.93      5.80 o 
   2   9  15       77.86       67.21      9.51 o 
  -2  10  15        7.32        2.10      5.99 o 
  -1  10  15       62.71       54.04      7.37 o 
   0  10  15       57.34       53.69      7.08 o 
   1  10  15       66.83       57.18      7.42 o 
   2  10  15       14.62       16.24      7.04 o 
  -2  11  15       32.64       26.84      7.32 o 
  -1  11  15      196.00      196.19     11.81 o 
   0  11  15       10.01        8.68      6.25 o 
   1  11  15      195.17      168.50     11.54 o 
   2  11  15       37.90       41.97      7.89 o 
  -1  12  15        7.74        4.86      6.42 o 
   0  12  15      174.14      187.76     12.46 o 
   1  12  15       16.12       15.04      7.37 o 
   0   0  16      668.63      672.78     31.92 o 
   1   0  16     3577.54     3647.91    127.61 o 
   2   0  16      984.07     1035.65     39.29 o 
   3   0  16      853.07      850.39     33.69 o 
   4   0  16      182.69      217.43     16.99 o 
  -4   1  16      170.92      187.84     15.46 o 
  -3   1  16      397.00      443.91     21.18 o 
  -2   1  16     1343.53     1382.32     44.01 o 
  -1   1  16     1848.40     1831.90     59.60 o 
   0   1  16      702.95      729.25     28.53 o 
   1   1  16     2056.79     2113.17     70.13 o 
   2   1  16     1305.46     1356.75     50.50 o 
   3   1  16      483.86      485.96     25.17 o 
   4   1  16      141.81      137.56     13.91 o 
  -4   2  16      137.59      151.95     15.83 o 
  -3   2  16      398.19      405.20     19.04 o 
  -2   2  16      416.82      429.56     15.38 o 
  -1   2  16      494.74      479.54     16.91 o 
   0   2  16     1052.46     1052.95     39.57 o 
   1   2  16      443.24      436.59     19.46 o 
   2   2  16      318.34      315.24     19.12 o 
   3   2  16      344.01      355.51     21.91 o 
   4   2  16      185.07      211.98     16.30 o 
  -3   3  16       62.36       84.63      9.01 o 
  -2   3  16      557.99      568.04     20.30 o 
  -1   3  16       51.37       45.53      4.63 o 
   0   3  16      640.90      595.22     24.22 o 
   2   3  16      562.24      550.04     23.15 o 
   3   3  16       44.15       49.36     12.93 o 
  -3   4  16       93.80      107.39     10.42 o 
  -2   4  16       18.57       13.13      4.37 o 
  -1   4  16      251.96      233.79     11.01 o 
   0   4  16       77.83       62.47      6.98 o 
   1   4  16      338.61      335.98     26.62 o 
   2   4  16       28.87       26.22      6.62 o 
   3   4  16       90.77       96.51     15.18 o 
  -3   5  16       63.98       65.67      9.15 o 
  -2   5  16       69.25       62.01      5.59 o 
  -1   5  16       61.06       69.71      5.98 o 
   0   5  16       15.93        7.92      5.38 o 
   1   5  16       47.64       41.94      9.01 o 
   2   5  16       68.93       61.21      7.37 o 
   3   5  16       66.54       78.34     13.96 o 
  -3   6  16      168.48      183.77     10.60 o 
  -2   6  16      209.73      186.39      8.91 o 
  -1   6  16       28.74       26.17      5.03 o 
   0   6  16       23.71       16.34      5.46 o 
   1   6  16        3.73       -0.88      6.99 o 
   2   6  16      205.50      198.12     16.96 o 
   3   6  16      165.58      186.43     19.22 o 
  -3   7  16       42.74       49.97      7.14 o 
  -2   7  16      338.03      338.30     13.83 o 
  -1   7  16       17.54       19.30      6.01 o 
   0   7  16      666.86      641.41     25.91 o 
   1   7  16        5.78        2.65      5.34 o 
   2   7  16      300.76      277.61     19.60 o 
   3   7  16       74.21      101.18     14.41 o 
  -3   8  16      145.40      148.60      9.96 o 
  -2   8  16      196.04      217.04     11.30 o 
  -1   8  16      591.96      572.40     24.95 o 
   0   8  16       10.69        5.54      5.75 o 
   1   8  16      664.15      665.31     25.68 o 
   2   8  16      129.96      128.69     12.90 o 
  -2   9  16      390.73      379.69     18.24 o 
  -1   9  16     1035.39      998.11     36.08 o 
   0   9  16      450.70      424.84     19.08 o 
   1   9  16      899.84      859.94     35.80 o 
   2   9  16      428.87      425.84     25.71 o 
  -2  10  16      290.67      311.73     16.08 o 
  -1  10  16      968.23      987.62     38.45 o 
   0  10  16     1058.87     1056.54     40.58 o 
   1  10  16      962.21      999.45     38.53 o 
   2  10  16      285.33      307.22     20.19 o 
  -1  11  16      231.12      250.41     17.63 o 
   0  11  16      637.64      676.81     28.20 o 
   1  11  16      239.53      251.50     14.60 o 
   0  12  16      340.16      348.36     18.05 o 
   1   0  17       42.58       42.02      6.49 o 
   2   0  17       24.26       29.62      6.40 o 
   3   0  17       80.76       89.86     12.38 o 
  -3   1  17      105.92      124.13     11.33 o 
  -2   1  17       69.20       61.68      7.48 o 
  -1   1  17      391.60      359.60     18.33 o 
   0   1  17        2.47        4.11      7.45 o 
   1   1  17      512.41      479.62     18.79 o 
   2   1  17       58.40       56.46      7.36 o 
   3   1  17       97.90      109.88     16.26 o 
  -3   2  17       76.99       83.24      9.45 o 
  -2   2  17      911.15      884.13     35.14 o 
  -1   2  17      746.94      726.68     25.19 o 
   0   2  17     2265.07     2243.05     80.03 o 
   1   2  17      811.98      786.52     29.60 o 
   2   2  17      949.02      931.00     35.11 o 
   3   2  17       47.03       51.11     13.47 o 
  -3   3  17      462.18      478.33     22.36 o 
  -2   3  17      212.48      223.89     11.22 o 
  -1   3  17      644.50      650.53     21.81 o 
   0   3  17      594.48      601.42     24.71 o 
   1   3  17      524.59      565.37     32.34 o 
   2   3  17      212.60      230.40     12.95 o 
   3   3  17      473.43      495.38     35.95 o 
  -3   4  17      315.32      312.14     17.13 o 
  -2   4  17      137.47      142.34      9.02 o 
  -1   4  17      478.54      466.93     17.76 o 
   0   4  17      603.98      614.85     25.19 o 
   1   4  17      502.84      517.13     27.29 o 
   2   4  17      228.14      218.60     15.64 o 
   3   4  17      301.46      308.18     26.85 o 
  -3   5  17      259.58      283.10     16.65 o 
  -2   5  17     1051.28     1049.04     30.84 o 
  -1   5  17     1476.54     1424.38     44.20 o 
   0   5  17     1866.88     1787.19     64.77 o 
   1   5  17     1414.16     1334.75     64.61 o 
   2   5  17     1063.67     1048.39     50.36 o 
   3   5  17      247.06      266.11     25.25 o 
  -3   6  17      534.89      560.90     31.12 o 
  -2   6  17      362.54      363.08     13.55 o 
  -1   6  17      468.00      477.48     20.48 o 
   0   6  17      300.44      306.49     15.08 o 
   1   6  17      440.02      437.98     25.68 o 
   2   6  17      360.10      360.44     22.33 o 
   3   6  17      529.80      597.93     41.30 o 
  -3   7  17        1.49       -4.07      5.94 o 
  -2   7  17      298.00      311.93     11.94 o 
  -1   7  17      121.97      122.15      9.18 o 
   0   7  17       10.32        3.34      5.88 o 
   1   7  17      148.01      139.79      9.95 o 
   2   7  17      263.04      246.65     18.90 o 
  -2   8  17      281.35      282.38     18.54 o 
  -1   8  17      329.88      308.59     15.61 o 
   0   8  17      499.31      457.69     20.17 o 
   1   8  17      339.21      328.79     16.08 o 
   2   8  17      239.01      223.91     17.95 o 
  -2   9  17      168.09      189.01     12.09 o 
  -1   9  17      194.78      194.67     12.16 o 
   0   9  17       75.40       76.75      8.29 o 
   1   9  17      189.26      189.32     11.86 o 
   2   9  17      165.27      165.97     17.34 o 
  -2  10  17       73.96       79.21     11.24 o 
  -1  10  17        4.88        7.75      6.92 o 
   0  10  17        1.18       -4.55      6.56 o 
   1  10  17        9.32       10.44      6.56 o 
   2  10  17       84.71       69.88     13.53 o 
  -1  11  17      139.27      136.64     11.05 o 
   0  11  17       59.76       69.69     11.20 o 
   1  11  17      147.82      139.85     10.96 o 
   0   0  18     3971.15     4395.26    272.23 o 
   1   0  18      445.60      444.59     19.75 o 
   2   0  18      631.90      623.79     25.87 o 
   3   0  18      203.44      219.46     16.68 o 
  -3   1  18      267.77      316.94     21.23 o 
  -2   1  18      381.17      373.22     16.52 o 
  -1   1  18      415.52      414.99     19.98 o 
   0   1  18     1253.21     1290.05     47.88 o 
   1   1  18      491.70      510.14     23.54 o 
   2   1  18      262.01      264.37     15.57 o 
   3   1  18      298.49      333.59     27.46 o 
  -3   2  18      105.63      118.14     12.81 o 
  -2   2  18      221.56      222.50     13.18 o 
  -1   2  18      761.73      752.18     30.00 o 
   0   2  18      824.09      793.32     31.07 o 
   1   2  18      756.01      741.34     37.97 o 
   2   2  18      238.21      229.04     13.33 o 
   3   2  18      117.46      115.80     16.78 o 
  -3   3  18      273.43      286.34     16.22 o 
  -2   3  18      202.83      202.07     12.89 o 
  -1   3  18     1450.84     1427.15     44.32 o 
   0   3  18      426.74      431.53     19.11 o 
   1   3  18     1363.98     1348.64     65.31 o 
   2   3  18      246.40      247.39     13.69 o 
   3   3  18      223.14      233.64     24.82 o 
  -3   4  18       13.08       15.85      7.78 o 
  -2   4  18      265.90      257.96     14.93 o 
  -1   4  18      117.37      108.36      7.58 o 
   0   4  18       21.59       20.53      6.23 o 
   1   4  18      120.44      121.69     12.64 o 
   2   4  18      270.86      309.99     19.63 o 
   3   4  18       19.43       27.90     12.46 o 
  -3   5  18      104.91      106.44     10.97 o 
  -2   5  18       49.81       43.94      6.53 o 
  -1   5  18       97.91       91.57      7.20 o 
   0   5  18      120.37      120.76      9.21 o 
   1   5  18       99.32       93.94     11.43 o 
   2   5  18       33.69       35.14      9.74 o 
   3   5  18      129.73      146.88     17.29 o 
  -3   6  18       31.18       31.80      8.71 o 
  -2   6  18       52.88       50.54      5.90 o 
  -1   6  18      331.48      330.61     16.10 o 
   0   6  18        1.07        0.64      5.53 o 
   1   6  18      313.33      304.70     16.11 o 
   2   6  18       52.69       50.96     10.38 o 
  -2   7  18      326.82      320.91     13.00 o 
  -1   7  18      424.29      413.74     19.17 o 
   0   7  18      296.21      281.63     14.93 o 
   1   7  18      440.68      417.43     22.27 o 
   2   7  18      312.04      316.88     21.30 o 
  -2   8  18      360.81      395.56     16.92 o 
  -1   8  18      365.55      363.42     17.29 o 
   0   8  18      307.75      309.49     15.65 o 
   1   8  18      324.43      333.58     17.09 o 
   2   8  18      441.43      451.81     25.68 o 
  -2   9  18      223.55      233.16     14.50 o 
  -1   9  18      379.26      370.92     19.56 o 
   0   9  18      381.11      387.63     18.76 o 
   1   9  18      528.90      503.00     20.76 o 
   2   9  18      259.01      275.52     18.34 o 
  -1  10  18      212.45      236.22     14.58 o 
   0  10  18      456.74      443.01     20.59 o 
   1  10  18      230.78      233.56     14.22 o 
   1   0  19      126.38      115.83      9.04 o 
   2   0  19        9.56       18.36      6.57 o 
   3   0  19      139.88      137.45     13.83 o 
  -3   1  19       10.63       16.48      9.53 o 
  -2   1  19       95.60       93.12      9.04 o 
  -1   1  19       42.41       49.55      7.34 o 
   0   1  19      791.91      792.53     39.98 o 
   1   1  19       36.17       41.08      6.78 o 
   2   1  19      113.56      103.43      9.18 o 
   3   1  19       19.91        3.33     12.84 o 
  -3   2  19      308.01      318.13     22.14 o 
  -2   2  19      124.95      139.08     10.32 o 
  -1   2  19      470.40      503.48     22.46 o 
   0   2  19      186.49      183.73     11.18 o 
   1   2  19      476.48      529.22     28.86 o 
   2   2  19      107.98      125.41     10.01 o 
   3   2  19      362.25      398.42     30.20 o 
  -3   3  19      130.44      149.54     14.39 o 
  -2   3  19      530.76      538.41     22.07 o 
  -1   3  19      339.86      330.80     16.81 o 
   0   3  19      294.15      314.04     15.77 o 
   1   3  19      361.62      343.48     21.56 o 
   2   3  19      423.05      428.39     22.12 o 
   3   3  19       88.10      105.17     16.96 o 
  -3   4  19      263.18      309.74     21.08 o 
  -2   4  19      458.61      468.37     21.46 o 
  -1   4  19      831.50      818.29     26.66 o 
   0   4  19      580.08      549.11     23.51 o 
   1   4  19      710.49      682.44     39.04 o 
   2   4  19      449.00      463.53     26.93 o 
   3   4  19      282.35      305.17     27.63 o 
  -2   5  19     1036.30     1072.80     41.14 o 
  -1   5  19      245.49      219.51     19.47 o 
   0   5  19      739.49      710.10     28.93 o 
   1   5  19      218.79      219.49     17.20 o 
   2   5  19      998.80     1033.14     51.25 o 
  -2   6  19      270.94      274.24     16.57 o 
  -1   6  19      657.61      665.21     26.35 o 
   0   6  19      438.10      417.97     19.57 o 
   1   6  19      601.32      569.63     25.84 o 
   2   6  19      301.20      302.93     20.18 o 
  -2   7  19      295.73      305.36     12.90 o 
  -1   7  19      177.62      158.21     12.87 o 
   0   7  19      685.49      673.96     27.95 o 
   1   7  19      202.16      183.36     11.88 o 
   2   7  19      349.78      346.74     22.25 o 
  -2   8  19       37.93       41.72      6.31 o 
  -1   8  19      337.24      356.00     17.99 o 
   0   8  19        0.94       -6.30      6.30 o 
   1   8  19      362.32      364.06     17.99 o 
   2   8  19       55.47       50.46     10.67 o 
  -1   9  19       55.64       58.11      8.12 o 
   0   9  19      149.60      151.61     11.28 o 
   1   9  19       62.07       48.99      8.15 o 
   0  10  19      115.30      106.79     10.01 o 
   0   0  20     2471.08     2651.57    168.30 o 
   1   0  20      145.18      141.32     10.41 o 
   2   0  20      983.44      992.29     38.54 o 
   3   0  20       35.27       34.47     16.40 o 
  -3   1  20      384.45      410.67     23.80 o 
  -2   1  20      183.02      177.17     12.01 o 
  -1   1  20     1270.95     1308.77     48.18 o 
   0   1  20      174.51      157.35     14.06 o 
   1   1  20     1121.68     1193.93     85.49 o 
   2   1  20      191.10      200.98     12.65 o 
   3   1  20      326.81      331.91     30.98 o 
  -3   2  20       31.29       45.91     10.45 o 
  -2   2  20      513.78      518.21     24.14 o 
  -1   2  20      182.16      207.10     14.76 o 
   0   2  20      261.68      295.55     15.34 o 
   1   2  20      163.58      173.44     15.44 o 
   2   2  20      547.55      593.96     24.49 o 
   3   2  20       23.01       26.71     13.92 o 
  -2   3  20        1.25        3.13      6.89 o 
  -1   3  20      285.79      319.91     16.25 o 
   0   3  20      180.48      171.25     12.83 o 
   1   3  20      221.70      250.82     19.99 o 
   2   3  20        1.42        3.01      8.49 o 
  -2   4  20      125.51      133.27     10.96 o 
  -1   4  20       41.11       41.46      7.97 o 
   0   4  20       73.52       71.57      8.03 o 
   1   4  20       34.95       24.85     10.03 o 
   2   4  20      125.04      147.24     16.71 o 
  -2   5  20       72.27       75.49      9.33 o 
  -1   5  20       11.81        3.86      6.66 o 
   0   5  20        5.08        1.87      6.29 o 
   1   5  20       17.70       19.17      9.96 o 
   2   5  20       85.49       72.38     21.25 o 
  -2   6  20       41.33       53.57      8.92 o 
  -1   6  20       36.64       31.33      8.16 o 
   0   6  20       90.69       80.00      8.74 o 
   1   6  20       24.09       27.90      7.61 o 
   2   6  20       44.40       27.39     11.04 o 
  -2   7  20       16.17       17.32      8.00 o 
  -1   7  20      253.21      243.18     14.43 o 
   0   7  20      152.26      148.81     11.09 o 
   1   7  20      242.82      239.32     14.42 o 
   2   7  20       12.61        9.96     12.97 o 
  -1   8  20      253.92      239.11     14.53 o 
   0   8  20      397.59      380.80     26.32 o 
   1   8  20      267.60      253.00     15.09 o 
   0   9  20      151.70      155.79     11.82 o 
   1   0  21       29.94       33.96      9.89 o 
   2   0  21        0.91        2.23      6.62 o 
  -2   1  21      158.21      171.77     11.90 o 
  -1   1  21      160.16      183.31     12.01 o 
   0   1  21      127.95      136.16     13.39 o 
   1   1  21      142.83      153.80     15.06 o 
   2   1  21      154.84      160.72     14.82 o 
  -2   2  21       14.33       13.95      7.09 o 
  -1   2  21      565.74      591.07     24.28 o 
   0   2  21       35.67       32.47     10.09 o 
   1   2  21      471.79      477.38     29.77 o 
   2   2  21        9.90       10.53      9.06 o 
  -2   3  21      400.69      435.31     20.97 o 
  -1   3  21      146.75      130.26     10.90 o 
   0   3  21      514.96      535.05     23.46 o 
   1   3  21      157.91      162.35     20.34 o 
   2   3  21      413.50      457.60     28.76 o 
  -2   4  21       99.01      113.19     10.66 o 
  -1   4  21      762.70      801.90     42.02 o 
   0   4  21      112.74      119.44      9.92 o 
   1   4  21      790.07      843.41     42.53 o 
   2   4  21       85.16       97.82     12.98 o 
  -2   5  21      415.81      443.66     21.69 o 
  -1   5  21       27.45       33.23     10.47 o 
   0   5  21     1718.74     1815.28     66.72 o 
   1   5  21       27.40       27.21      7.49 o 
   2   5  21      431.15      469.06     27.47 o 
  -1   6  21      756.74      757.42     32.14 o 
   0   6  21      187.31      178.43     12.20 o 
   1   6  21      827.44      820.73     32.66 o 
  -1   7  21       12.27        5.23      7.27 o 
   0   7  21      462.00      455.43     21.73 o 
   1   7  21       10.84        0.19      7.51 o 
   0   8  21       43.14       37.48     11.79 o 
   0   0  22       27.72       25.54     13.81 o 
   1   0  22        9.34       10.64     10.36 o 
   2   0  22      734.36      824.99     33.41 o 
  -2   1  22       56.47       46.94      8.52 o 
  -1   1  22      908.21      992.35     47.57 o 
   0   1  22        6.71       12.80      9.62 o 
   1   1  22      796.36      896.96     46.94 o 
   2   1  22       46.41       49.45     10.70 o 
  -2   2  22      616.08      699.54     29.77 o 
  -1   2  22       31.92       29.14      7.73 o 
   0   2  22     1002.27     1119.26     54.61 o 
   1   2  22       36.71       24.87      9.66 o 
   2   2  22      540.39      596.79     34.97 o 
  -2   3  22       60.73       76.77     10.63 o 
  -1   3  22      294.04      297.12     17.30 o 
   0   3  22       53.61       64.14     11.85 o 
   1   3  22      345.74      369.21     22.63 o 
   2   3  22       62.27       68.83     11.88 o 
  -1   4  22        6.11       17.87     10.28 o 
   0   4  22      174.43      156.90     11.15 o 
   1   4  22        4.58        1.01      9.83 o 
  -1   5  22       50.94       56.66     11.78 o 
   0   5  22        0.65        2.20      6.77 o 
   1   5  22       53.71       67.11      9.00 o 
  -1   6  22       66.31       67.23     12.22 o 
   0   6  22       19.16       11.84      7.31 o 
   1   6  22       83.22       88.97      9.89 o 
   0   7  22       32.88       21.02      8.21 o 
   1   0  23        4.99        8.47      9.59 o 
  -1   1  23      128.51      141.02     14.97 o 
   0   1  23        2.09        1.93      9.53 o 
   1   1  23      133.78      147.62     14.53 o 
  -1   2  23      182.13      220.31     18.38 o 
   0   2  23       79.52      103.29     13.38 o 
   1   2  23      236.31      268.28     20.04 o 
  -1   3  23       47.96       53.39     11.85 o 
   0   3  23      688.49      727.33     38.90 o 
   1   3  23       46.43       49.08     11.59 o 
  -1   4  23      602.74      693.96     36.46 o 
   0   4  23        5.87        9.43      9.83 o 
   1   4  23      585.41      611.17     33.45 o 
   0   5  23      787.49      824.83     33.90 o 
   0   0  24      981.46     1043.35     73.14 o 
   1   0  24       48.80       55.10     11.94 o 
  -1   1  24      431.22      459.63     30.17 o 
   0   1  24        0.59        2.03      8.88 o 
   1   1  24      523.25      575.86     30.86 o 
   0   2  24      609.15      690.11     37.73 o 
   0   3  24       41.85       52.22     11.56 o 
                                                 
